# Supplementary material for: Diurnal Ruminal pH and Temperature Patterns of Steers Fed Corn or Barley-Based Finishing Diets
Source: Animals (Basel). 2021 Sep 27;11(10):2809. doi: 10.3390/ani11102809 (PMC8532594; doi:10.3390/ani11102809)
Supplement: Supplementary file 1 [file animals-11-02809-s001.zip]

Archive with 1 entries (1 files):
- animals-1362518-supplementary.csv
