# Supplementary material for: Diurnal Ruminal pH and Temperature Patterns of Steers Fed Corn or Barley-Based Finishing Diets
Source: Animals (Basel). 2021 Sep 27;11(10):2809. doi: 10.3390/ani11102809 (PMC8532594; doi:10.3390/ani11102809)
Supplement: Supplementary file 1 [file animals-11-02809-s001.zip › animals-1362518-supplementary.csv]

Calf_ID	Year	Treatment	Day	hour	hour_post_feeding	Intake_g	pH	temp
6006	2017	barley	2/21/2017	14	6	50	NA	NA
6006	2017	barley	2/21/2017	14	6	910	NA	NA
6006	2017	barley	2/21/2017	14	6	320	NA	NA
6006	2017	barley	2/21/2017	14	6	300	NA	NA
6006	2017	barley	2/21/2017	14	6	720	NA	NA
6006	2017	barley	2/21/2017	15	7	820	NA	NA
6006	2017	barley	2/21/2017	16	8	490	NA	NA
6006	2017	barley	2/21/2017	16	8	290	NA	NA
6006	2017	barley	2/21/2017	17	9	900	NA	NA
6006	2017	barley	2/21/2017	17	9	1800	NA	NA
6006	2017	barley	2/21/2017	17	9	90	NA	NA
6006	2017	barley	2/21/2017	20	12	440	NA	NA
6006	2017	barley	2/21/2017	22	14	170	NA	NA
6006	2017	barley	2/21/2017	23	15	510	NA	NA
6006	2017	barley	2/22/2017	8	0	1050	NA	NA
6006	2017	barley	2/22/2017	9	1	1340	NA	NA
6006	2017	barley	2/22/2017	10	2	1080	NA	NA
6006	2017	barley	2/22/2017	10	2	1640	NA	NA
6006	2017	barley	2/22/2017	13	5	1570	NA	NA
6006	2017	barley	2/22/2017	14	6	620	NA	NA
6006	2017	barley	2/22/2017	14	6	270	NA	NA
6006	2017	barley	2/22/2017	15	7	380	NA	NA
6006	2017	barley	2/22/2017	15	7	1610	NA	NA
6006	2017	barley	2/22/2017	17	9	520	NA	NA
6006	2017	barley	2/22/2017	17	9	30	NA	NA
6006	2017	barley	2/22/2017	17	9	410	NA	NA
6006	2017	barley	2/22/2017	17	9	150	NA	NA
6006	2017	barley	2/22/2017	17	9	620	NA	NA
6006	2017	barley	2/23/2017	0	16	110	NA	NA
6006	2017	barley	2/23/2017	0	16	20	NA	NA
6006	2017	barley	2/23/2017	7	23	290	NA	NA
6006	2017	barley	2/23/2017	8	0	740	NA	NA
6006	2017	barley	2/23/2017	9	1	2680	NA	NA
6006	2017	barley	2/23/2017	9	1	340	NA	NA
6006	2017	barley	2/23/2017	9	1	480	NA	NA
6006	2017	barley	2/23/2017	9	1	590	NA	NA
6006	2017	barley	2/23/2017	11	3	810	NA	NA
6006	2017	barley	2/23/2017	11	3	570	NA	NA
6006	2017	barley	2/23/2017	11	3	240	NA	NA
6006	2017	barley	2/23/2017	11	3	1190	NA	NA
6006	2017	barley	2/23/2017	12	4	2060	NA	NA
6006	2017	barley	2/23/2017	13	5	90	NA	NA
6006	2017	barley	2/23/2017	13	5	860	NA	NA
6006	2017	barley	2/23/2017	14	6	1910	NA	NA
6006	2017	barley	2/23/2017	16	8	550	NA	NA
6006	2017	barley	2/23/2017	16	8	350	NA	NA
6006	2017	barley	2/23/2017	16	8	1130	NA	NA
6006	2017	barley	2/23/2017	17	9	130	NA	NA
6006	2017	barley	2/23/2017	17	9	100	NA	NA
6006	2017	barley	2/24/2017	7	23	2380	NA	NA
6006	2017	barley	2/24/2017	8	0	660	NA	NA
6006	2017	barley	2/24/2017	8	0	370	NA	NA
6006	2017	barley	2/24/2017	8	0	590	NA	NA
6006	2017	barley	2/24/2017	9	1	210	NA	NA
6006	2017	barley	2/24/2017	9	1	1160	NA	NA
6006	2017	barley	2/24/2017	11	3	570	NA	NA
6006	2017	barley	2/24/2017	11	3	280	NA	NA
6006	2017	barley	2/24/2017	12	4	360	NA	NA
6006	2017	barley	2/24/2017	12	4	710	NA	NA
6006	2017	barley	2/24/2017	14	6	770	NA	NA
6006	2017	barley	2/24/2017	15	7	280	NA	NA
6006	2017	barley	2/24/2017	15	7	1370	NA	NA
6006	2017	barley	2/24/2017	16	8	660	NA	NA
6006	2017	barley	2/24/2017	16	8	950	NA	NA
6006	2017	barley	2/24/2017	16	8	660	NA	NA
6006	2017	barley	2/24/2017	17	9	500	NA	NA
6006	2017	barley	2/24/2017	17	9	440	NA	NA
6006	2017	barley	2/24/2017	17	9	380	NA	NA
6006	2017	barley	2/25/2017	8	0	50	NA	NA
6006	2017	barley	2/25/2017	8	0	110	NA	NA
6006	2017	barley	2/25/2017	8	0	1980	NA	NA
6006	2017	barley	2/25/2017	8	0	2360	NA	NA
6006	2017	barley	2/25/2017	9	1	1350	NA	NA
6006	2017	barley	2/25/2017	9	1	970	NA	NA
6006	2017	barley	2/25/2017	9	1	740	NA	NA
6006	2017	barley	2/25/2017	11	3	990	NA	NA
6006	2017	barley	2/25/2017	12	4	140	NA	NA
6006	2017	barley	2/25/2017	13	5	850	NA	NA
6006	2017	barley	2/25/2017	13	5	940	NA	NA
6006	2017	barley	2/25/2017	15	7	250	NA	NA
6006	2017	barley	2/25/2017	15	7	150	NA	NA
6006	2017	barley	2/25/2017	15	7	580	NA	NA
6006	2017	barley	2/25/2017	17	9	90	NA	NA
6006	2017	barley	2/25/2017	17	9	290	NA	NA
6006	2017	barley	2/25/2017	17	9	820	NA	NA
6006	2017	barley	2/26/2017	8	0	720	NA	NA
6006	2017	barley	2/26/2017	8	0	110	NA	NA
6006	2017	barley	2/26/2017	8	0	690	NA	NA
6006	2017	barley	2/26/2017	8	0	690	NA	NA
6006	2017	barley	2/26/2017	9	1	1070	NA	NA
6006	2017	barley	2/26/2017	9	1	440	NA	NA
6006	2017	barley	2/26/2017	9	1	150	NA	NA
6006	2017	barley	2/26/2017	9	1	410	NA	NA
6006	2017	barley	2/26/2017	9	1	860	NA	NA
6006	2017	barley	2/26/2017	10	2	860	NA	NA
6006	2017	barley	2/26/2017	10	2	370	NA	NA
6006	2017	barley	2/26/2017	12	4	610	NA	NA
6006	2017	barley	2/26/2017	12	4	160	NA	NA
6006	2017	barley	2/26/2017	13	5	890	NA	NA
6006	2017	barley	2/26/2017	13	5	2580	NA	NA
6006	2017	barley	2/26/2017	14	6	740	NA	NA
6006	2017	barley	2/26/2017	16	8	150	NA	NA
6006	2017	barley	2/26/2017	16	8	890	NA	NA
6006	2017	barley	2/26/2017	16	8	230	NA	NA
6006	2017	barley	2/26/2017	17	9	560	NA	NA
6006	2017	barley	2/26/2017	17	9	120	NA	NA
6006	2017	barley	2/27/2017	8	0	1700	NA	NA
6006	2017	barley	2/27/2017	8	0	530	NA	NA
6006	2017	barley	2/27/2017	8	0	830	NA	NA
6006	2017	barley	2/27/2017	8	0	290	NA	NA
6006	2017	barley	2/27/2017	9	1	710	NA	NA
6006	2017	barley	2/27/2017	11	3	600	NA	NA
6006	2017	barley	2/27/2017	11	3	1570	NA	NA
6006	2017	barley	2/27/2017	12	4	720	NA	NA
6006	2017	barley	2/27/2017	12	4	750	NA	NA
6006	2017	barley	2/27/2017	16	8	300	NA	NA
6006	2017	barley	2/27/2017	17	9	910	NA	NA
6006	2017	barley	2/27/2017	18	10	600	NA	NA
6006	2017	barley	2/27/2017	18	10	730	NA	NA
6006	2017	barley	2/28/2017	0	16	0	6.86	40.25
6006	2017	barley	2/28/2017	0	16	0	6.83	40.25
6006	2017	barley	2/28/2017	0	16	0	6.81	40.25
6006	2017	barley	2/28/2017	0	16	0	6.89	40.28
6006	2017	barley	2/28/2017	0	16	0	6.76	40.25
6006	2017	barley	2/28/2017	0	16	0	6.76	40.25
6006	2017	barley	2/28/2017	1	17	0	6.65	35.84
6006	2017	barley	2/28/2017	1	17	0	6.68	32.02
6006	2017	barley	2/28/2017	1	17	0	6.72	34.73
6006	2017	barley	2/28/2017	1	17	0	6.72	36.22
6006	2017	barley	2/28/2017	1	17	0	6.81	36.8
6006	2017	barley	2/28/2017	1	17	0	6.78	37.23
6006	2017	barley	2/28/2017	2	18	0	6.79	37.64
6006	2017	barley	2/28/2017	2	18	0	6.81	37.97
6006	2017	barley	2/28/2017	2	18	0	6.86	38.2
6006	2017	barley	2/28/2017	2	18	0	6.79	38.38
6006	2017	barley	2/28/2017	2	18	1920	NA	NA
6006	2017	barley	2/28/2017	2	18	0	6.78	38.41
6006	2017	barley	2/28/2017	2	18	0	6.78	38.5
6006	2017	barley	2/28/2017	3	19	0	6.78	38.62
6006	2017	barley	2/28/2017	3	19	550	NA	NA
6006	2017	barley	2/28/2017	3	19	0	6.78	38.74
6006	2017	barley	2/28/2017	3	19	0	6.78	38.89
6006	2017	barley	2/28/2017	3	19	0	6.76	38.98
6006	2017	barley	2/28/2017	3	19	0	6.82	39.13
6006	2017	barley	2/28/2017	3	19	0	6.75	39.25
6006	2017	barley	2/28/2017	4	20	0	6.7	39.37
6006	2017	barley	2/28/2017	4	20	0	6.74	39.52
6006	2017	barley	2/28/2017	4	20	0	6.75	39.58
6006	2017	barley	2/28/2017	4	20	0	6.81	39.64
6006	2017	barley	2/28/2017	4	20	0	6.75	39.67
6006	2017	barley	2/28/2017	4	20	0	6.81	39.67
6006	2017	barley	2/28/2017	5	21	0	6.74	39.67
6006	2017	barley	2/28/2017	5	21	0	6.88	39.61
6006	2017	barley	2/28/2017	5	21	0	6.78	39.55
6006	2017	barley	2/28/2017	5	21	0	6.83	39.52
6006	2017	barley	2/28/2017	5	21	0	6.85	39.46
6006	2017	barley	2/28/2017	5	21	0	6.79	39.46
6006	2017	barley	2/28/2017	6	22	0	6.78	39.52
6006	2017	barley	2/28/2017	6	22	0	6.82	39.52
6006	2017	barley	2/28/2017	6	22	0	6.92	39.55
6006	2017	barley	2/28/2017	6	22	0	6.81	39.58
6006	2017	barley	2/28/2017	6	22	0	6.78	39.58
6006	2017	barley	2/28/2017	6	22	410	NA	NA
6006	2017	barley	2/28/2017	6	22	0	6.78	39.58
6006	2017	barley	2/28/2017	7	23	0	6.75	39.55
6006	2017	barley	2/28/2017	7	23	0	6.82	39.49
6006	2017	barley	2/28/2017	7	23	0	6.88	39.43
6006	2017	barley	2/28/2017	7	23	0	6.89	39.43
6006	2017	barley	2/28/2017	7	23	0	6.85	39.49
6006	2017	barley	2/28/2017	7	23	0	6.82	39.58
6006	2017	barley	2/28/2017	8	0	0	6.78	39.58
6006	2017	barley	2/28/2017	8	0	0	6.82	39.55
6006	2017	barley	2/28/2017	8	0	0	6.81	39.55
6006	2017	barley	2/28/2017	8	0	1910	NA	NA
6006	2017	barley	2/28/2017	8	0	0	6.82	39.55
6006	2017	barley	2/28/2017	8	0	0	6.81	39.55
6006	2017	barley	2/28/2017	8	0	0	6.82	39.52
6006	2017	barley	2/28/2017	9	1	0	6.81	39.52
6006	2017	barley	2/28/2017	9	1	0	6.82	39.55
6006	2017	barley	2/28/2017	9	1	0	6.81	39.55
6006	2017	barley	2/28/2017	9	1	0	6.79	39.58
6006	2017	barley	2/28/2017	9	1	1840	NA	NA
6006	2017	barley	2/28/2017	9	1	0	6.78	39.61
6006	2017	barley	2/28/2017	9	1	0	6.78	39.61
6006	2017	barley	2/28/2017	10	2	0	6.74	39.52
6006	2017	barley	2/28/2017	10	2	0	6.72	39.58
6006	2017	barley	2/28/2017	10	2	0	6.76	39.61
6006	2017	barley	2/28/2017	10	2	0	6.72	39.61
6006	2017	barley	2/28/2017	10	2	0	6.67	39.64
6006	2017	barley	2/28/2017	10	2	0	6.72	39.7
6006	2017	barley	2/28/2017	11	3	1020	NA	NA
6006	2017	barley	2/28/2017	11	3	0	6.63	39.76
6006	2017	barley	2/28/2017	11	3	560	NA	NA
6006	2017	barley	2/28/2017	11	3	0	6.61	39.73
6006	2017	barley	2/28/2017	11	3	0	6.58	39.64
6006	2017	barley	2/28/2017	11	3	0	6.6	39.73
6006	2017	barley	2/28/2017	11	3	0	6.57	39.73
6006	2017	barley	2/28/2017	11	3	0	6.57	39.79
6006	2017	barley	2/28/2017	12	4	0	6.57	39.82
6006	2017	barley	2/28/2017	12	4	1530	NA	NA
6006	2017	barley	2/28/2017	12	4	0	6.53	39.85
6006	2017	barley	2/28/2017	12	4	0	6.49	39.82
6006	2017	barley	2/28/2017	12	4	0	6.46	39.76
6006	2017	barley	2/28/2017	12	4	0	6.5	39.82
6006	2017	barley	2/28/2017	12	4	0	6.46	39.88
6006	2017	barley	2/28/2017	13	5	0	6.52	39.91
6006	2017	barley	2/28/2017	13	5	650	NA	NA
6006	2017	barley	2/28/2017	13	5	0	6.47	39.94
6006	2017	barley	2/28/2017	13	5	120	NA	NA
6006	2017	barley	2/28/2017	13	5	0	6.41	39.88
6006	2017	barley	2/28/2017	13	5	0	6.42	39.88
6006	2017	barley	2/28/2017	13	5	0	6.39	40.13
6006	2017	barley	2/28/2017	13	5	0	6.36	40.31
6006	2017	barley	2/28/2017	14	6	0	6.24	40.31
6006	2017	barley	2/28/2017	14	6	0	6.41	40.31
6006	2017	barley	2/28/2017	14	6	0	6.25	32.16
6006	2017	barley	2/28/2017	14	6	0	6.25	35.59
6006	2017	barley	2/28/2017	14	6	0	6.25	37.88
6006	2017	barley	2/28/2017	14	6	0	6.41	38.89
6006	2017	barley	2/28/2017	15	7	0	6.29	39.31
6006	2017	barley	2/28/2017	15	7	0	6.25	39.49
6006	2017	barley	2/28/2017	15	7	0	6.29	39.58
6006	2017	barley	2/28/2017	15	7	760	NA	NA
6006	2017	barley	2/28/2017	15	7	0	6.25	39.61
6006	2017	barley	2/28/2017	15	7	550	NA	NA
6006	2017	barley	2/28/2017	15	7	0	6.24	39.55
6006	2017	barley	2/28/2017	15	7	0	6.16	39.61
6006	2017	barley	2/28/2017	16	8	0	6.25	39.73
6006	2017	barley	2/28/2017	16	8	0	6.41	39.82
6006	2017	barley	2/28/2017	16	8	0	6.45	39.94
6006	2017	barley	2/28/2017	16	8	0	6.43	40.06
6006	2017	barley	2/28/2017	16	8	0	6.41	40.09
6006	2017	barley	2/28/2017	16	8	720	NA	NA
6006	2017	barley	2/28/2017	16	8	0	6.39	40.06
6006	2017	barley	2/28/2017	16	8	1160	NA	NA
6006	2017	barley	2/28/2017	17	9	0	6.27	40.03
6006	2017	barley	2/28/2017	17	9	120	NA	NA
6006	2017	barley	2/28/2017	17	9	0	6.22	39.97
6006	2017	barley	2/28/2017	17	9	0	6.28	39.94
6006	2017	barley	2/28/2017	17	9	0	6.34	39.97
6006	2017	barley	2/28/2017	17	9	0	6.32	40
6006	2017	barley	2/28/2017	17	9	0	6.35	40.13
6006	2017	barley	2/28/2017	18	10	1230	NA	NA
6006	2017	barley	2/28/2017	18	10	0	6.5	40.22
6006	2017	barley	2/28/2017	18	10	0	6.32	40.28
6006	2017	barley	2/28/2017	18	10	790	NA	NA
6006	2017	barley	2/28/2017	18	10	0	6.22	40.25
6006	2017	barley	2/28/2017	18	10	310	NA	NA
6006	2017	barley	2/28/2017	18	10	0	6.24	40.28
6006	2017	barley	2/28/2017	18	10	0	6.17	40.31
6006	2017	barley	2/28/2017	18	10	0	6.16	40.37
6006	2017	barley	2/28/2017	19	11	0	6.2	40.43
6006	2017	barley	2/28/2017	19	11	0	6.31	40.46
6006	2017	barley	2/28/2017	19	11	0	6.38	40.46
6006	2017	barley	2/28/2017	19	11	0	6.46	40.52
6006	2017	barley	2/28/2017	19	11	0	6.31	40.61
6006	2017	barley	2/28/2017	19	11	0	6.39	40.61
6006	2017	barley	2/28/2017	20	12	0	6.42	40.55
6006	2017	barley	2/28/2017	20	12	0	6.43	40.58
6006	2017	barley	2/28/2017	20	12	0	6.49	40.55
6006	2017	barley	2/28/2017	20	12	0	6.31	40.55
6006	2017	barley	2/28/2017	20	12	0	6.29	40.58
6006	2017	barley	2/28/2017	20	12	0	6.22	40.65
6006	2017	barley	2/28/2017	21	13	0	6.21	40.65
6006	2017	barley	2/28/2017	21	13	0	6.24	40.67
6006	2017	barley	2/28/2017	21	13	0	6.19	40.67
6006	2017	barley	2/28/2017	21	13	0	6.12	36.36
6006	2017	barley	2/28/2017	21	13	0	6.21	34.53
6006	2017	barley	2/28/2017	21	13	0	6.2	36.88
6006	2017	barley	2/28/2017	22	14	0	6.16	38.29
6006	2017	barley	2/28/2017	22	14	0	6.21	38.98
6006	2017	barley	2/28/2017	22	14	0	6.28	39.43
6006	2017	barley	2/28/2017	22	14	0	6.35	39.67
6006	2017	barley	2/28/2017	22	14	0	6.34	39.82
6006	2017	barley	2/28/2017	22	14	0	6.37	39.94
6006	2017	barley	2/28/2017	23	15	0	6.38	40
6006	2017	barley	2/28/2017	23	15	0	6.37	40
6006	2017	barley	2/28/2017	23	15	0	6.3	40.03
6006	2017	barley	2/28/2017	23	15	0	6.35	40.06
6006	2017	barley	2/28/2017	23	15	0	6.33	40.09
6006	2017	barley	2/28/2017	23	15	0	6.41	40.13
6006	2017	barley	3/1/2017	0	16	0	6.39	40.16
6006	2017	barley	3/1/2017	0	16	0	6.56	40.16
6006	2017	barley	3/1/2017	0	16	0	6.48	40.19
6006	2017	barley	3/1/2017	0	16	0	6.45	40.16
6006	2017	barley	3/1/2017	0	16	0	6.49	40.16
6006	2017	barley	3/1/2017	0	16	0	6.64	40.16
6006	2017	barley	3/1/2017	1	17	0	6.64	40.09
6006	2017	barley	3/1/2017	1	17	0	6.7	40.09
6006	2017	barley	3/1/2017	1	17	0	6.71	40.09
6006	2017	barley	3/1/2017	1	17	0	6.71	40.13
6006	2017	barley	3/1/2017	1	17	0	6.7	40.13
6006	2017	barley	3/1/2017	1	17	0	6.73	40.16
6006	2017	barley	3/1/2017	2	18	0	6.74	40.19
6006	2017	barley	3/1/2017	2	18	0	6.77	40.16
6006	2017	barley	3/1/2017	2	18	0	6.79	40.16
6006	2017	barley	3/1/2017	2	18	0	6.84	40.13
6006	2017	barley	3/1/2017	2	18	0	6.79	40.13
6006	2017	barley	3/1/2017	2	18	0	6.78	40.13
6006	2017	barley	3/1/2017	3	19	0	6.73	40.06
6006	2017	barley	3/1/2017	3	19	0	6.75	40.03
6006	2017	barley	3/1/2017	3	19	0	6.78	39.97
6006	2017	barley	3/1/2017	3	19	0	6.79	39.94
6006	2017	barley	3/1/2017	3	19	0	6.85	39.97
6006	2017	barley	3/1/2017	3	19	410	NA	NA
6006	2017	barley	3/1/2017	3	19	0	6.79	40
6006	2017	barley	3/1/2017	4	20	220	NA	NA
6006	2017	barley	3/1/2017	4	20	0	6.82	39.91
6006	2017	barley	3/1/2017	4	20	0	6.88	39.82
6006	2017	barley	3/1/2017	4	20	0	6.92	39.73
6006	2017	barley	3/1/2017	4	20	0	6.93	39.7
6006	2017	barley	3/1/2017	4	20	0	6.96	39.73
6006	2017	barley	3/1/2017	4	20	0	6.97	39.73
6006	2017	barley	3/1/2017	5	21	0	7	39.76
6006	2017	barley	3/1/2017	5	21	0	6.99	39.76
6006	2017	barley	3/1/2017	5	21	0	7	39.73
6006	2017	barley	3/1/2017	5	21	0	7	39.7
6006	2017	barley	3/1/2017	5	21	0	6.97	39.7
6006	2017	barley	3/1/2017	5	21	0	7	39.67
6006	2017	barley	3/1/2017	6	22	0	7.07	39.61
6006	2017	barley	3/1/2017	6	22	0	7.04	39.58
6006	2017	barley	3/1/2017	6	22	0	7.03	39.46
6006	2017	barley	3/1/2017	6	22	0	7.04	39.4
6006	2017	barley	3/1/2017	6	22	0	7.09	39.4
6006	2017	barley	3/1/2017	6	22	0	7.11	39.4
6006	2017	barley	3/1/2017	7	23	0	7.03	39.43
6006	2017	barley	3/1/2017	7	23	320	NA	NA
6006	2017	barley	3/1/2017	7	23	0	7	39.46
6006	2017	barley	3/1/2017	7	23	20	NA	NA
6006	2017	barley	3/1/2017	7	23	0	6.99	39.46
6006	2017	barley	3/1/2017	7	23	0	6.96	39.43
6006	2017	barley	3/1/2017	7	23	0	7	39.37
6006	2017	barley	3/1/2017	7	23	20	NA	NA
6006	2017	barley	3/1/2017	7	23	0	6.99	39.34
6006	2017	barley	3/1/2017	8	0	0	7.04	39.31
6006	2017	barley	3/1/2017	8	0	0	7.02	39.34
6006	2017	barley	3/1/2017	8	0	0	7.02	39.34
6006	2017	barley	3/1/2017	8	0	0	6.99	39.31
6006	2017	barley	3/1/2017	8	0	0	7.02	39.28
6006	2017	barley	3/1/2017	8	0	0	7.04	39.22
6006	2017	barley	3/1/2017	9	1	0	7.1	39.22
6006	2017	barley	3/1/2017	9	1	0	7.1	39.22
6006	2017	barley	3/1/2017	9	1	1540	NA	NA
6006	2017	barley	3/1/2017	9	1	0	6.99	39.25
6006	2017	barley	3/1/2017	9	1	310	NA	NA
6006	2017	barley	3/1/2017	9	1	0	6.97	39.25
6006	2017	barley	3/1/2017	9	1	700	NA	NA
6006	2017	barley	3/1/2017	9	1	0	7	39.28
6006	2017	barley	3/1/2017	9	1	0	6.96	39.31
6006	2017	barley	3/1/2017	10	2	0	6.96	39.31
6006	2017	barley	3/1/2017	10	2	0	6.93	39.34
6006	2017	barley	3/1/2017	10	2	0	6.91	39.4
6006	2017	barley	3/1/2017	10	2	0	6.89	39.43
6006	2017	barley	3/1/2017	10	2	0	6.89	39.49
6006	2017	barley	3/1/2017	10	2	0	6.87	39.52
6006	2017	barley	3/1/2017	11	3	0	6.82	39.58
6006	2017	barley	3/1/2017	11	3	0	6.84	39.58
6006	2017	barley	3/1/2017	11	3	0	6.88	39.58
6006	2017	barley	3/1/2017	11	3	1420	NA	NA
6006	2017	barley	3/1/2017	11	3	0	6.78	33.58
6006	2017	barley	3/1/2017	11	3	310	NA	NA
6006	2017	barley	3/1/2017	11	3	0	6.73	35.38
6006	2017	barley	3/1/2017	11	3	0	6.71	37.29
6006	2017	barley	3/1/2017	12	4	0	6.66	37.97
6006	2017	barley	3/1/2017	12	4	0	6.73	38.23
6006	2017	barley	3/1/2017	12	4	0	6.77	38.47
6006	2017	barley	3/1/2017	12	4	0	6.75	38.68
6006	2017	barley	3/1/2017	12	4	0	6.75	38.8
6006	2017	barley	3/1/2017	12	4	0	6.74	38.95
6006	2017	barley	3/1/2017	13	5	0	6.74	39.04
6006	2017	barley	3/1/2017	13	5	0	6.7	39.16
6006	2017	barley	3/1/2017	13	5	360	NA	NA
6006	2017	barley	3/1/2017	13	5	0	6.66	39.25
6006	2017	barley	3/1/2017	13	5	0	6.59	39.31
6006	2017	barley	3/1/2017	13	5	890	NA	NA
6006	2017	barley	3/1/2017	13	5	0	6.62	39.34
6006	2017	barley	3/1/2017	13	5	0	6.53	39.37
6006	2017	barley	3/1/2017	14	6	0	6.6	39.43
6006	2017	barley	3/1/2017	14	6	0	6.56	39.01
6006	2017	barley	3/1/2017	14	6	0	6.56	38.92
6006	2017	barley	3/1/2017	14	6	0	6.57	39.22
6006	2017	barley	3/1/2017	14	6	970	NA	NA
6006	2017	barley	3/1/2017	14	6	0	6.53	39.37
6006	2017	barley	3/1/2017	14	6	490	NA	NA
6006	2017	barley	3/1/2017	14	6	0	6.59	39.4
6006	2017	barley	3/1/2017	15	7	0	6.44	39.43
6006	2017	barley	3/1/2017	15	7	0	6.49	39.52
6006	2017	barley	3/1/2017	15	7	0	6.59	39.52
6006	2017	barley	3/1/2017	15	7	0	6.56	39.61
6006	2017	barley	3/1/2017	15	7	0	6.62	39.67
6006	2017	barley	3/1/2017	15	7	250	NA	NA
6006	2017	barley	3/1/2017	15	7	1060	NA	NA
6006	2017	barley	3/1/2017	15	7	0	6.52	39.73
6006	2017	barley	3/1/2017	16	8	0	6.41	39.82
6006	2017	barley	3/1/2017	16	8	0	6.44	39.79
6006	2017	barley	3/1/2017	16	8	0	6.39	37.76
6006	2017	barley	3/1/2017	16	8	0	6.42	38.8
6006	2017	barley	3/1/2017	16	8	0	6.44	39.37
6006	2017	barley	3/1/2017	16	8	0	6.48	39.58
6006	2017	barley	3/1/2017	17	9	0	6.54	39.7
6006	2017	barley	3/1/2017	17	9	0	6.54	39.76
6006	2017	barley	3/1/2017	17	9	0	6.58	39.82
6006	2017	barley	3/1/2017	17	9	910	NA	NA
6006	2017	barley	3/1/2017	17	9	0	6.43	38.71
6006	2017	barley	3/1/2017	17	9	0	6.33	37.97
6006	2017	barley	3/1/2017	17	9	1270	NA	NA
6006	2017	barley	3/1/2017	17	9	160	NA	NA
6006	2017	barley	3/1/2017	17	9	0	6.2	38.95
6006	2017	barley	3/1/2017	18	10	0	6.18	39.4
6006	2017	barley	3/1/2017	18	10	470	NA	NA
6006	2017	barley	3/1/2017	18	10	0	6.28	39.43
6006	2017	barley	3/1/2017	18	10	300	NA	NA
6006	2017	barley	3/1/2017	18	10	0	6.31	39.46
6006	2017	barley	3/1/2017	18	10	0	6.24	39.46
6006	2017	barley	3/1/2017	18	10	0	6.25	39.49
6006	2017	barley	3/1/2017	18	10	0	6.22	39.61
6006	2017	barley	3/1/2017	19	11	0	6.27	39.7
6006	2017	barley	3/1/2017	19	11	0	6.38	39.76
6006	2017	barley	3/1/2017	19	11	0	6.42	39.82
6006	2017	barley	3/1/2017	19	11	0	6.39	39.76
6006	2017	barley	3/1/2017	19	11	0	6.25	39.43
6006	2017	barley	3/1/2017	19	11	0	6.22	39.61
6006	2017	barley	3/1/2017	20	12	0	6.28	39.73
6006	2017	barley	3/1/2017	20	12	0	6.29	39.79
6006	2017	barley	3/1/2017	20	12	0	6.28	39.94
6006	2017	barley	3/1/2017	20	12	0	6.29	40.03
6006	2017	barley	3/1/2017	20	12	0	6.42	40.06
6006	2017	barley	3/1/2017	20	12	0	6.5	40.03
6006	2017	barley	3/1/2017	21	13	0	6.45	40.03
6006	2017	barley	3/1/2017	21	13	0	6.5	40.03
6006	2017	barley	3/1/2017	21	13	0	6.64	40.03
6006	2017	barley	3/1/2017	21	13	0	6.6	40.03
6006	2017	barley	3/1/2017	21	13	0	6.58	40
6006	2017	barley	3/1/2017	21	13	0	6.63	39.94
6006	2017	barley	3/1/2017	22	14	0	6.58	39.91
6006	2017	barley	3/1/2017	22	14	0	6.68	39.88
6006	2017	barley	3/1/2017	22	14	0	6.69	39.94
6006	2017	barley	3/1/2017	22	14	0	6.61	40
6006	2017	barley	3/1/2017	22	14	0	6.29	37.23
6006	2017	barley	3/1/2017	22	14	0	6.18	36.51
6006	2017	barley	3/1/2017	23	15	0	6.33	38.23
6006	2017	barley	3/1/2017	23	15	0	6.4	39.1
6006	2017	barley	3/1/2017	23	15	0	6.45	39.46
6006	2017	barley	3/1/2017	23	15	0	6.57	39.7
6006	2017	barley	3/1/2017	23	15	0	6.51	39.82
6006	2017	barley	3/1/2017	23	15	0	6.53	39.85
6006	2017	barley	3/2/2017	0	16	0	6.63	39.82
6006	2017	barley	3/2/2017	0	16	0	6.68	39.76
6006	2017	barley	3/2/2017	0	16	0	6.72	39.76
6006	2017	barley	3/2/2017	0	16	0	6.72	39.76
6006	2017	barley	3/2/2017	0	16	0	6.65	39.79
6006	2017	barley	3/2/2017	0	16	0	6.71	39.79
6006	2017	barley	3/2/2017	1	17	0	6.74	39.79
6006	2017	barley	3/2/2017	1	17	0	6.74	39.76
6006	2017	barley	3/2/2017	1	17	0	6.72	39.76
6006	2017	barley	3/2/2017	1	17	0	6.75	39.76
6006	2017	barley	3/2/2017	1	17	0	6.78	39.76
6006	2017	barley	3/2/2017	1	17	0	6.8	39.82
6006	2017	barley	3/2/2017	2	18	0	6.8	39.91
6006	2017	barley	3/2/2017	2	18	0	6.82	39.97
6006	2017	barley	3/2/2017	2	18	0	6.93	39.97
6006	2017	barley	3/2/2017	2	18	0	6.85	39.94
6006	2017	barley	3/2/2017	2	18	0	6.86	39.94
6006	2017	barley	3/2/2017	2	18	0	6.86	39.91
6006	2017	barley	3/2/2017	3	19	0	6.89	39.91
6006	2017	barley	3/2/2017	3	19	0	6.89	39.7
6006	2017	barley	3/2/2017	3	19	10	NA	NA
6006	2017	barley	3/2/2017	3	19	0	6.87	39.7
6006	2017	barley	3/2/2017	3	19	0	6.9	39.7
6006	2017	barley	3/2/2017	3	19	0	6.86	39.7
6006	2017	barley	3/2/2017	3	19	0	6.94	39.73
6006	2017	barley	3/2/2017	4	20	0	6.99	39.76
6006	2017	barley	3/2/2017	4	20	0	7.05	39.82
6006	2017	barley	3/2/2017	4	20	0	7.08	39.82
6006	2017	barley	3/2/2017	4	20	0	7.11	39.76
6006	2017	barley	3/2/2017	4	20	0	7.09	39.73
6006	2017	barley	3/2/2017	4	20	0	7.16	39.73
6006	2017	barley	3/2/2017	5	21	0	7.16	39.7
6006	2017	barley	3/2/2017	5	21	0	7.16	39.64
6006	2017	barley	3/2/2017	5	21	0	7.13	39.61
6006	2017	barley	3/2/2017	5	21	0	7.12	39.64
6006	2017	barley	3/2/2017	5	21	0	7.15	39.64
6006	2017	barley	3/2/2017	5	21	0	7.16	39.64
6006	2017	barley	3/2/2017	6	22	0	7.08	39.67
6006	2017	barley	3/2/2017	6	22	0	7.08	39.61
6006	2017	barley	3/2/2017	6	22	0	7.15	39.55
6006	2017	barley	3/2/2017	6	22	0	7.15	39.52
6006	2017	barley	3/2/2017	6	22	0	7.09	39.52
6006	2017	barley	3/2/2017	6	22	0	7.12	39.52
6006	2017	barley	3/2/2017	7	23	0	7.16	39.49
6006	2017	barley	3/2/2017	7	23	0	7.12	39.55
6006	2017	barley	3/2/2017	7	23	0	7.06	36.33
6006	2017	barley	3/2/2017	7	23	0	7.17	37.56
6006	2017	barley	3/2/2017	7	23	0	7.2	38.32
6006	2017	barley	3/2/2017	7	23	0	7.19	38.44
6006	2017	barley	3/2/2017	8	0	0	7.2	38.5
6006	2017	barley	3/2/2017	8	0	1920	NA	NA
6006	2017	barley	3/2/2017	8	0	0	7.2	38.56
6006	2017	barley	3/2/2017	8	0	0	7.17	38.62
6006	2017	barley	3/2/2017	8	0	0	7.04	38.65
6006	2017	barley	3/2/2017	8	0	2030	NA	NA
6006	2017	barley	3/2/2017	8	0	0	7.15	38.74
6006	2017	barley	3/2/2017	8	0	0	7.09	38.83
6006	2017	barley	3/2/2017	9	1	0	7.05	38.86
6006	2017	barley	3/2/2017	9	1	0	7.08	38.95
6006	2017	barley	3/2/2017	9	1	0	7.01	39.01
6006	2017	barley	3/2/2017	9	1	0	7.05	39.04
6006	2017	barley	3/2/2017	9	1	0	7.05	39.1
6006	2017	barley	3/2/2017	9	1	0	7.02	39.16
6006	2017	barley	3/2/2017	10	2	0	7.01	39.22
6006	2017	barley	3/2/2017	10	2	0	6.97	39.28
6006	2017	barley	3/2/2017	10	2	0	7.01	39.31
6006	2017	barley	3/2/2017	10	2	1200	NA	NA
6006	2017	barley	3/2/2017	10	2	0	6.87	38.47
6006	2017	barley	3/2/2017	10	2	0	6.86	38.62
6006	2017	barley	3/2/2017	10	2	920	NA	NA
6006	2017	barley	3/2/2017	10	2	0	6.84	39.04
6006	2017	barley	3/2/2017	11	3	0	6.82	39.22
6006	2017	barley	3/2/2017	11	3	0	6.8	39.34
6006	2017	barley	3/2/2017	11	3	0	6.79	39.4
6006	2017	barley	3/2/2017	11	3	0	6.79	39.46
6006	2017	barley	3/2/2017	11	3	0	6.76	39.52
6006	2017	barley	3/2/2017	11	3	0	6.73	39.58
6006	2017	barley	3/2/2017	12	4	0	6.69	39.64
6006	2017	barley	3/2/2017	12	4	0	6.69	39.7
6006	2017	barley	3/2/2017	12	4	0	6.63	39.76
6006	2017	barley	3/2/2017	12	4	0	6.69	39.76
6006	2017	barley	3/2/2017	12	4	0	6.66	39.79
6006	2017	barley	3/2/2017	12	4	680	NA	NA
6006	2017	barley	3/2/2017	12	4	0	6.61	39.82
6006	2017	barley	3/2/2017	13	5	0	6.51	39.76
6006	2017	barley	3/2/2017	13	5	0	6.4	34.99
6006	2017	barley	3/2/2017	13	5	0	6.46	37
6006	2017	barley	3/2/2017	13	5	0	6.54	38.29
6006	2017	barley	3/2/2017	13	5	0	6.57	38.74
6006	2017	barley	3/2/2017	13	5	0	6.63	38.92
6006	2017	barley	3/2/2017	14	6	0	6.68	39.13
6006	2017	barley	3/2/2017	14	6	0	6.68	39.25
6006	2017	barley	3/2/2017	14	6	0	6.66	39.34
6006	2017	barley	3/2/2017	14	6	0	6.72	39.4
6006	2017	barley	3/2/2017	14	6	0	6.62	39.43
6006	2017	barley	3/2/2017	14	6	0	6.62	39.4
6006	2017	barley	3/2/2017	15	7	0	6.65	39.4
6006	2017	barley	3/2/2017	15	7	0	6.62	39.46
6006	2017	barley	3/2/2017	15	7	0	6.65	39.52
6006	2017	barley	3/2/2017	15	7	0	6.68	39.58
6006	2017	barley	3/2/2017	15	7	0	6.62	39.7
6006	2017	barley	3/2/2017	15	7	0	6.68	39.73
6006	2017	barley	3/2/2017	16	8	260	NA	NA
6006	2017	barley	3/2/2017	16	8	0	6.58	39.76
6006	2017	barley	3/2/2017	16	8	2040	NA	NA
6006	2017	barley	3/2/2017	16	8	0	6.54	39.76
6006	2017	barley	3/2/2017	16	8	0	6.54	39.7
6006	2017	barley	3/2/2017	16	8	0	6.55	39.61
6006	2017	barley	3/2/2017	16	8	0	6.48	35.79
6006	2017	barley	3/2/2017	16	8	0	6.48	37.61
6006	2017	barley	3/2/2017	17	9	1370	NA	NA
6006	2017	barley	3/2/2017	17	9	0	6.55	38.41
6006	2017	barley	3/2/2017	17	9	0	6.55	38.92
6006	2017	barley	3/2/2017	17	9	0	6.51	39.07
6006	2017	barley	3/2/2017	17	9	400	NA	NA
6006	2017	barley	3/2/2017	17	9	0	6.53	39.13
6006	2017	barley	3/2/2017	17	9	270	NA	NA
6006	2017	barley	3/2/2017	17	9	1410	NA	NA
6006	2017	barley	3/2/2017	17	9	0	6.56	39.22
6006	2017	barley	3/2/2017	17	9	0	6.42	39.34
6006	2017	barley	3/2/2017	18	10	0	6.48	39.34
6006	2017	barley	3/2/2017	18	10	0	6.4	39.4
6006	2017	barley	3/2/2017	18	10	0	6.33	39.46
6006	2017	barley	3/2/2017	18	10	0	6.42	39.55
6006	2017	barley	3/2/2017	18	10	0	6.42	39.67
6006	2017	barley	3/2/2017	18	10	0	6.45	39.73
6006	2017	barley	3/2/2017	19	11	0	6.46	39.76
6006	2017	barley	3/2/2017	19	11	0	6.38	39.76
6006	2017	barley	3/2/2017	19	11	0	6.37	39.82
6006	2017	barley	3/2/2017	19	11	0	6.38	39.79
6006	2017	barley	3/2/2017	19	11	0	6.44	39.25
6006	2017	barley	3/2/2017	19	11	0	6.4	39.4
6006	2017	barley	3/2/2017	20	12	0	6.35	39.73
6006	2017	barley	3/2/2017	20	12	0	6.45	39.91
6006	2017	barley	3/2/2017	20	12	0	6.45	40
6006	2017	barley	3/2/2017	20	12	0	6.51	40
6006	2017	barley	3/2/2017	20	12	0	6.49	40.06
6006	2017	barley	3/2/2017	20	12	0	6.45	40.09
6006	2017	barley	3/2/2017	21	13	0	6.51	40.09
6006	2017	barley	3/2/2017	21	13	0	6.48	40.16
6006	2017	barley	3/2/2017	21	13	0	6.51	40.19
6006	2017	barley	3/2/2017	21	13	0	6.51	40.13
6006	2017	barley	3/2/2017	21	13	0	6.55	39.88
6006	2017	barley	3/2/2017	21	13	0	6.48	35.38
6006	2017	barley	3/2/2017	22	14	0	6.45	36.94
6006	2017	barley	3/2/2017	22	14	0	6.46	38.17
6006	2017	barley	3/2/2017	22	14	0	6.48	38.89
6006	2017	barley	3/2/2017	22	14	0	6.37	39.31
6006	2017	barley	3/2/2017	22	14	0	6.33	39.55
6006	2017	barley	3/2/2017	22	14	0	6.22	39.73
6006	2017	barley	3/2/2017	23	15	0	6.19	39.88
6006	2017	barley	3/2/2017	23	15	0	6.17	39.97
6006	2017	barley	3/2/2017	23	15	0	6.2	39.94
6006	2017	barley	3/2/2017	23	15	0	6.26	39.94
6006	2017	barley	3/2/2017	23	15	0	6.33	39.94
6006	2017	barley	3/2/2017	23	15	0	6.22	39.97
6006	2017	barley	3/3/2017	0	16	0	6.24	40
6006	2017	barley	3/3/2017	0	16	0	6.34	40
6006	2017	barley	3/3/2017	0	16	0	6.37	40
6006	2017	barley	3/3/2017	0	16	0	6.35	40
6006	2017	barley	3/3/2017	0	16	0	6.35	40.03
6006	2017	barley	3/3/2017	0	16	0	6.45	39.97
6006	2017	barley	3/3/2017	1	17	0	6.53	39.94
6006	2017	barley	3/3/2017	1	17	0	6.37	37.73
6006	2017	barley	3/3/2017	1	17	0	6.45	38.23
6006	2017	barley	3/3/2017	1	17	0	6.53	39.01
6006	2017	barley	3/3/2017	1	17	0	6.56	39.37
6006	2017	barley	3/3/2017	1	17	0	6.6	39.58
6006	2017	barley	3/3/2017	2	18	0	6.64	39.7
6006	2017	barley	3/3/2017	2	18	0	6.62	39.76
6006	2017	barley	3/3/2017	2	18	0	6.49	39.76
6006	2017	barley	3/3/2017	2	18	0	6.45	39.73
6006	2017	barley	3/3/2017	2	18	0	6.69	39.73
6006	2017	barley	3/3/2017	2	18	0	6.69	39.7
6006	2017	barley	3/3/2017	3	19	0	6.58	39.7
6006	2017	barley	3/3/2017	3	19	0	6.64	39.64
6006	2017	barley	3/3/2017	3	19	0	6.52	39.58
6006	2017	barley	3/3/2017	3	19	0	6.53	39.55
6006	2017	barley	3/3/2017	3	19	0	6.49	39.55
6006	2017	barley	3/3/2017	3	19	0	6.52	39.58
6006	2017	barley	3/3/2017	4	20	0	6.55	39.64
6006	2017	barley	3/3/2017	4	20	0	6.59	39.64
6006	2017	barley	3/3/2017	4	20	0	6.8	39.64
6006	2017	barley	3/3/2017	4	20	0	6.78	39.7
6006	2017	barley	3/3/2017	4	20	0	6.75	39.73
6006	2017	barley	3/3/2017	4	20	0	6.81	39.76
6006	2017	barley	3/3/2017	5	21	0	6.82	39.73
6006	2017	barley	3/3/2017	5	21	0	6.73	39.67
6006	2017	barley	3/3/2017	5	21	0	6.78	39.61
6006	2017	barley	3/3/2017	5	21	0	6.92	39.61
6006	2017	barley	3/3/2017	5	21	0	7	39.61
6006	2017	barley	3/3/2017	5	21	0	6.95	39.67
6006	2017	barley	3/3/2017	6	22	0	6.89	39.64
6006	2017	barley	3/3/2017	6	22	0	6.89	39.61
6006	2017	barley	3/3/2017	6	22	0	6.89	39.52
6006	2017	barley	3/3/2017	6	22	0	6.88	39.49
6006	2017	barley	3/3/2017	6	22	0	6.96	39.49
6006	2017	barley	3/3/2017	6	22	0	6.98	39.49
6006	2017	barley	3/3/2017	7	23	0	6.93	39.55
6006	2017	barley	3/3/2017	7	23	0	6.95	38.95
6006	2017	barley	3/3/2017	7	23	0	6.96	37.5
6006	2017	barley	3/3/2017	7	23	260	NA	NA
6006	2017	barley	3/3/2017	7	23	0	7	38.41
6006	2017	barley	3/3/2017	7	23	0	7.02	38.74
6006	2017	barley	3/3/2017	7	23	0	7.09	38.77
6006	2017	barley	3/3/2017	8	0	170	NA	NA
6006	2017	barley	3/3/2017	8	0	0	7.07	38.74
6006	2017	barley	3/3/2017	8	0	0	7.12	38.74
6006	2017	barley	3/3/2017	8	0	3530	NA	NA
6006	2017	barley	3/3/2017	8	0	0	7.1	38.86
6006	2017	barley	3/3/2017	8	0	0	7.07	38.92
6006	2017	barley	3/3/2017	8	0	0	7.03	38.89
6006	2017	barley	3/3/2017	8	0	0	6.99	38.89
6006	2017	barley	3/3/2017	9	1	0	6.87	38.95
6006	2017	barley	3/3/2017	9	1	0	7	39.04
6006	2017	barley	3/3/2017	9	1	0	7.02	39.1
6006	2017	barley	3/3/2017	9	1	0	7	39.16
6006	2017	barley	3/3/2017	9	1	0	6.98	39.22
6006	2017	barley	3/3/2017	9	1	0	6.93	39.28
6006	2017	barley	3/3/2017	10	2	0	6.92	39.34
6006	2017	barley	3/3/2017	10	2	0	6.82	39.43
6006	2017	barley	3/3/2017	10	2	1170	NA	NA
6006	2017	barley	3/3/2017	10	2	0	6.87	39.46
6006	2017	barley	3/3/2017	10	2	0	6.69	39.55
6006	2017	barley	3/3/2017	10	2	0	6.71	39.55
6006	2017	barley	3/3/2017	10	2	0	6.66	39.52
6006	2017	barley	3/3/2017	11	3	0	6.53	36.62
6006	2017	barley	3/3/2017	11	3	0	6.52	37.97
6006	2017	barley	3/3/2017	11	3	0	6.53	38.68
6006	2017	barley	3/3/2017	11	3	0	6.55	38.92
6006	2017	barley	3/3/2017	11	3	1190	NA	NA
6006	2017	barley	3/3/2017	11	3	0	6.45	39.13
6006	2017	barley	3/3/2017	11	3	0	6.37	39.28
6006	2017	barley	3/3/2017	12	4	0	6.37	39.34
6006	2017	barley	3/3/2017	12	4	0	6.37	39.37
6006	2017	barley	3/3/2017	12	4	0	6.42	39.43
6006	2017	barley	3/3/2017	12	4	0	6.4	39.46
6006	2017	barley	3/3/2017	12	4	0	6.55	39.58
6006	2017	barley	3/3/2017	12	4	0	6.55	39.61
6006	2017	barley	3/3/2017	13	5	0	6.6	39.61
6006	2017	barley	3/3/2017	13	5	0	6.59	39.7
6006	2017	barley	3/3/2017	13	5	0	6.58	39.76
6006	2017	barley	3/3/2017	13	5	0	6.52	39.79
6006	2017	barley	3/3/2017	13	5	0	6.55	39.82
6006	2017	barley	3/3/2017	13	5	0	6.59	39.79
6006	2017	barley	3/3/2017	14	6	0	6.58	39.79
6006	2017	barley	3/3/2017	14	6	0	6.58	39.85
6006	2017	barley	3/3/2017	14	6	0	6.52	39.85
6006	2017	barley	3/3/2017	14	6	0	6.23	34.73
6006	2017	barley	3/3/2017	14	6	0	6.23	36.13
6006	2017	barley	3/3/2017	14	6	0	6.33	37.64
6006	2017	barley	3/3/2017	15	7	0	6.29	38.35
6006	2017	barley	3/3/2017	15	7	0	6.42	38.8
6006	2017	barley	3/3/2017	15	7	0	6.4	39.04
6006	2017	barley	3/3/2017	15	7	0	6.38	39.16
6006	2017	barley	3/3/2017	15	7	0	6.42	39.22
6006	2017	barley	3/3/2017	15	7	0	6.45	39.31
6006	2017	barley	3/3/2017	16	8	0	6.35	39.34
6006	2017	barley	3/3/2017	16	8	400	NA	NA
6006	2017	barley	3/3/2017	16	8	0	6.38	39.28
6006	2017	barley	3/3/2017	16	8	0	6.35	39.31
6006	2017	barley	3/3/2017	16	8	720	NA	NA
6006	2017	barley	3/3/2017	16	8	0	6.37	39.34
6006	2017	barley	3/3/2017	16	8	860	NA	NA
6006	2017	barley	3/3/2017	16	8	0	6.4	39.4
6006	2017	barley	3/3/2017	16	8	0	6.38	39.4
6006	2017	barley	3/3/2017	17	9	0	6.36	37.12
6006	2017	barley	3/3/2017	17	9	0	6.39	37.76
6006	2017	barley	3/3/2017	17	9	0	6.43	38.62
6006	2017	barley	3/3/2017	17	9	0	6.47	39.01
6006	2017	barley	3/3/2017	17	9	1250	NA	NA
6006	2017	barley	3/3/2017	17	9	0	6.5	39.22
6006	2017	barley	3/3/2017	17	9	70	NA	NA
6006	2017	barley	3/3/2017	17	9	0	6.42	39.25
6006	2017	barley	3/3/2017	18	10	0	6.32	39.22
6006	2017	barley	3/3/2017	18	10	710	NA	NA
6006	2017	barley	3/3/2017	18	10	200	NA	NA
6006	2017	barley	3/3/2017	18	10	0	6.27	39.31
6006	2017	barley	3/3/2017	18	10	0	6.27	39.37
6006	2017	barley	3/3/2017	18	10	0	6.2	39.43
6006	2017	barley	3/3/2017	18	10	0	6.07	39.52
6006	2017	barley	3/3/2017	18	10	0	6.1	39.58
6006	2017	barley	3/3/2017	19	11	0	6.07	39.61
6006	2017	barley	3/3/2017	19	11	0	6	39.67
6006	2017	barley	3/3/2017	19	11	0	6.03	39.73
6006	2017	barley	3/3/2017	19	11	0	6.16	39.67
6006	2017	barley	3/3/2017	19	11	0	6.14	39.7
6006	2017	barley	3/3/2017	19	11	0	6.2	39.79
6006	2017	barley	3/3/2017	20	12	0	6.38	39.82
6006	2017	barley	3/3/2017	20	12	0	6.34	39.91
6006	2017	barley	3/3/2017	20	12	0	6.35	39.94
6006	2017	barley	3/3/2017	20	12	0	6.35	39.97
6006	2017	barley	3/3/2017	20	12	0	6.27	39.97
6006	2017	barley	3/3/2017	20	12	0	6.36	39.94
6006	2017	barley	3/3/2017	21	13	0	6.41	39.91
6006	2017	barley	3/3/2017	21	13	0	6.49	39.85
6006	2017	barley	3/3/2017	21	13	0	6.43	39.88
6006	2017	barley	3/3/2017	21	13	0	6.38	39.85
6006	2017	barley	3/3/2017	21	13	0	6.5	39.88
6006	2017	barley	3/3/2017	21	13	0	6.5	39.88
6006	2017	barley	3/3/2017	22	14	0	6.53	39.91
6006	2017	barley	3/3/2017	22	14	0	6.46	39.94
6006	2017	barley	3/3/2017	22	14	230	NA	NA
6006	2017	barley	3/3/2017	22	14	0	6.41	35.79
6006	2017	barley	3/3/2017	22	14	0	6.14	37.47
6006	2017	barley	3/3/2017	22	14	0	6.21	38.71
6006	2017	barley	3/3/2017	22	14	0	6.31	39.16
6006	2017	barley	3/3/2017	23	15	0	6.36	39.28
6006	2017	barley	3/3/2017	23	15	0	6.29	39.31
6006	2017	barley	3/3/2017	23	15	0	6.36	39.34
6006	2017	barley	3/3/2017	23	15	0	6.43	39.4
6006	2017	barley	3/3/2017	23	15	0	6.46	39.46
6006	2017	barley	3/3/2017	23	15	0	6.52	39.52
6006	2017	barley	3/4/2017	0	16	0	6.47	39.58
6006	2017	barley	3/4/2017	0	16	0	6.47	39.61
6006	2017	barley	3/4/2017	0	16	0	6.56	39.61
6006	2017	barley	3/4/2017	0	16	0	6.57	39.61
6006	2017	barley	3/4/2017	0	16	0	6.58	39.64
6006	2017	barley	3/4/2017	0	16	0	6.63	39.64
6006	2017	barley	3/4/2017	1	17	0	6.65	39.61
6006	2017	barley	3/4/2017	1	17	0	6.64	39.61
6006	2017	barley	3/4/2017	1	17	190	NA	NA
6006	2017	barley	3/4/2017	1	17	0	6.7	39.64
6006	2017	barley	3/4/2017	1	17	0	6.64	39.67
6006	2017	barley	3/4/2017	1	17	0	6.72	39.67
6006	2017	barley	3/4/2017	1	17	0	6.74	39.64
6006	2017	barley	3/4/2017	2	18	0	6.81	39.58
6006	2017	barley	3/4/2017	2	18	0	6.75	39.58
6006	2017	barley	3/4/2017	2	18	0	6.85	39.61
6006	2017	barley	3/4/2017	2	18	0	6.92	39.64
6006	2017	barley	3/4/2017	2	18	0	6.83	39.67
6006	2017	barley	3/4/2017	2	18	0	6.83	39.64
6006	2017	barley	3/4/2017	3	19	0	6.82	39.55
6006	2017	barley	3/4/2017	3	19	0	6.88	39.52
6006	2017	barley	3/4/2017	3	19	0	6.94	39.52
6006	2017	barley	3/4/2017	3	19	0	6.99	39.49
6006	2017	barley	3/4/2017	3	19	0	6.97	39.52
6006	2017	barley	3/4/2017	3	19	0	6.96	39.52
6006	2017	barley	3/4/2017	4	20	0	6.99	39.55
6006	2017	barley	3/4/2017	4	20	0	6.97	39.55
6006	2017	barley	3/4/2017	4	20	0	7	39.52
6006	2017	barley	3/4/2017	4	20	0	7	39.52
6006	2017	barley	3/4/2017	4	20	0	7.04	39.46
6006	2017	barley	3/4/2017	4	20	0	7.08	39.43
6006	2017	barley	3/4/2017	5	21	0	7.11	39.43
6006	2017	barley	3/4/2017	5	21	0	7.11	39.43
6006	2017	barley	3/4/2017	5	21	0	7.18	39.46
6006	2017	barley	3/4/2017	5	21	0	7.18	39.46
6006	2017	barley	3/4/2017	5	21	0	7.18	39.46
6006	2017	barley	3/4/2017	5	21	0	7.19	39.43
6006	2017	barley	3/4/2017	6	22	0	7.19	39.43
6006	2017	barley	3/4/2017	6	22	0	7.21	39.46
6006	2017	barley	3/4/2017	6	22	0	7.22	39.43
6006	2017	barley	3/4/2017	6	22	0	7.14	39.4
6006	2017	barley	3/4/2017	6	22	0	7.11	38.44
6006	2017	barley	3/4/2017	6	22	0	7.12	38.86
6006	2017	barley	3/4/2017	7	23	0	7.22	39.01
6006	2017	barley	3/4/2017	7	23	20	NA	NA
6006	2017	barley	3/4/2017	7	23	0	7.22	39.01
6006	2017	barley	3/4/2017	7	23	10	NA	NA
6006	2017	barley	3/4/2017	7	23	0	7.18	39.01
6006	2017	barley	3/4/2017	7	23	0	7.25	39.01
6006	2017	barley	3/4/2017	7	23	20	NA	NA
6006	2017	barley	3/4/2017	7	23	0	7.24	39.01
6006	2017	barley	3/4/2017	7	23	0	7.26	39.01
6006	2017	barley	3/4/2017	8	0	1190	NA	NA
6006	2017	barley	3/4/2017	8	0	0	7.28	39.01
6006	2017	barley	3/4/2017	8	0	0	7.3	38.98
6006	2017	barley	3/4/2017	8	0	0	7.25	38.98
6006	2017	barley	3/4/2017	8	0	0	7.25	38.65
6006	2017	barley	3/4/2017	8	0	40	NA	NA
6006	2017	barley	3/4/2017	8	0	0	7.18	38.2
6006	2017	barley	3/4/2017	8	0	0	7.15	38.56
6006	2017	barley	3/4/2017	8	0	1280	NA	NA
6006	2017	barley	3/4/2017	9	1	0	7.12	38.65
6006	2017	barley	3/4/2017	9	1	970	NA	NA
6006	2017	barley	3/4/2017	9	1	0	7.11	38.71
6006	2017	barley	3/4/2017	9	1	0	7.03	38.17
6006	2017	barley	3/4/2017	9	1	0	7.03	38.15
6006	2017	barley	3/4/2017	9	1	0	6.97	38.56
6006	2017	barley	3/4/2017	9	1	0	6.97	38.74
6006	2017	barley	3/4/2017	10	2	0	6.94	38.83
6006	2017	barley	3/4/2017	10	2	0	6.9	38.92
6006	2017	barley	3/4/2017	10	2	0	6.86	39.01
6006	2017	barley	3/4/2017	10	2	0	6.82	39.1
6006	2017	barley	3/4/2017	10	2	0	6.78	39.19
6006	2017	barley	3/4/2017	10	2	0	6.78	39.28
6006	2017	barley	3/4/2017	11	3	1780	NA	NA
6006	2017	barley	3/4/2017	11	3	0	6.72	39.31
6006	2017	barley	3/4/2017	11	3	0	6.64	39.37
6006	2017	barley	3/4/2017	11	3	0	6.56	39.16
6006	2017	barley	3/4/2017	11	3	0	6.54	36.65
6006	2017	barley	3/4/2017	11	3	0	6.46	37.82
6006	2017	barley	3/4/2017	11	3	0	6.41	38.53
6006	2017	barley	3/4/2017	12	4	0	6.39	38.92
6006	2017	barley	3/4/2017	12	4	0	6.41	39.1
6006	2017	barley	3/4/2017	12	4	0	6.38	39.22
6006	2017	barley	3/4/2017	12	4	0	6.32	39.31
6006	2017	barley	3/4/2017	12	4	0	6.38	39.4
6006	2017	barley	3/4/2017	12	4	0	6.41	39.46
6006	2017	barley	3/4/2017	13	5	0	6.31	39.52
6006	2017	barley	3/4/2017	13	5	0	6.32	39.55
6006	2017	barley	3/4/2017	13	5	0	6.27	39.61
6006	2017	barley	3/4/2017	13	5	0	6.27	39.64
6006	2017	barley	3/4/2017	13	5	0	6.31	39.64
6006	2017	barley	3/4/2017	13	5	1330	NA	NA
6006	2017	barley	3/4/2017	13	5	0	6.18	39.67
6006	2017	barley	3/4/2017	14	6	320	NA	NA
6006	2017	barley	3/4/2017	14	6	0	6.12	39.7
6006	2017	barley	3/4/2017	14	6	0	6.07	39.64
6006	2017	barley	3/4/2017	14	6	0	6.03	39.58
6006	2017	barley	3/4/2017	14	6	0	6.07	39.64
6006	2017	barley	3/4/2017	14	6	0	6.12	39.7
6006	2017	barley	3/4/2017	14	6	0	6.17	39.76
6006	2017	barley	3/4/2017	15	7	0	6.2	39.82
6006	2017	barley	3/4/2017	15	7	0	6.21	39.82
6006	2017	barley	3/4/2017	15	7	1650	NA	NA
6006	2017	barley	3/4/2017	15	7	0	6.07	35.96
6006	2017	barley	3/4/2017	15	7	0	5.98	36.91
6006	2017	barley	3/4/2017	15	7	560	NA	NA
6006	2017	barley	3/4/2017	15	7	0	5.91	38.06
6006	2017	barley	3/4/2017	15	7	0	5.85	38.62
6006	2017	barley	3/4/2017	16	8	0	5.89	38.29
6006	2017	barley	3/4/2017	16	8	0	5.83	37.59
6006	2017	barley	3/4/2017	16	8	0	5.92	38.47
6006	2017	barley	3/4/2017	16	8	0	5.93	38.92
6006	2017	barley	3/4/2017	16	8	0	5.81	39.1
6006	2017	barley	3/4/2017	16	8	0	5.8	39.28
6006	2017	barley	3/4/2017	17	9	0	5.89	39.4
6006	2017	barley	3/4/2017	17	9	0	5.89	39.49
6006	2017	barley	3/4/2017	17	9	540	NA	NA
6006	2017	barley	3/4/2017	17	9	0	5.82	39.55
6006	2017	barley	3/4/2017	17	9	260	NA	NA
6006	2017	barley	3/4/2017	17	9	0	5.75	39.61
6006	2017	barley	3/4/2017	17	9	50	NA	NA
6006	2017	barley	3/4/2017	17	9	0	5.71	39.61
6006	2017	barley	3/4/2017	17	9	0	5.68	39.64
6006	2017	barley	3/4/2017	18	10	10	NA	NA
6006	2017	barley	3/4/2017	18	10	0	5.64	39.64
6006	2017	barley	3/4/2017	18	10	0	5.64	39.67
6006	2017	barley	3/4/2017	18	10	0	5.7	38.68
6006	2017	barley	3/4/2017	18	10	0	5.68	39.16
6006	2017	barley	3/4/2017	18	10	0	5.68	39.52
6006	2017	barley	3/4/2017	18	10	0	5.61	39.61
6006	2017	barley	3/4/2017	19	11	0	5.63	39.61
6006	2017	barley	3/4/2017	19	11	0	5.74	39.67
6006	2017	barley	3/4/2017	19	11	0	5.78	39.73
6006	2017	barley	3/4/2017	19	11	0	5.81	39.79
6006	2017	barley	3/4/2017	19	11	110	NA	NA
6006	2017	barley	3/4/2017	19	11	0	5.79	39.76
6006	2017	barley	3/4/2017	19	11	0	5.68	39.76
6006	2017	barley	3/4/2017	20	12	0	5.83	39.76
6006	2017	barley	3/4/2017	20	12	0	5.82	39.76
6006	2017	barley	3/4/2017	20	12	0	5.85	39.76
6006	2017	barley	3/4/2017	20	12	0	5.99	39.82
6006	2017	barley	3/4/2017	20	12	0	5.78	39.97
6006	2017	barley	3/4/2017	20	12	0	5.78	40
6006	2017	barley	3/4/2017	21	13	0	5.78	39.94
6006	2017	barley	3/4/2017	21	13	0	5.83	39.94
6006	2017	barley	3/4/2017	21	13	0	5.83	39.91
6006	2017	barley	3/4/2017	21	13	0	5.9	39.88
6006	2017	barley	3/4/2017	21	13	0	5.96	39.85
6006	2017	barley	3/4/2017	21	13	0	5.96	39.85
6006	2017	barley	3/4/2017	22	14	0	6	39.85
6006	2017	barley	3/4/2017	22	14	0	6.03	39.85
6006	2017	barley	3/4/2017	22	14	0	6.03	39.82
6006	2017	barley	3/4/2017	22	14	0	6.1	39.76
6006	2017	barley	3/4/2017	22	14	0	6.15	39.76
6006	2017	barley	3/4/2017	22	14	0	6.18	39.79
6006	2017	barley	3/4/2017	23	15	0	6.24	39.73
6006	2017	barley	3/4/2017	23	15	0	6.33	39.76
6006	2017	barley	3/4/2017	23	15	0	6.05	35.38
6006	2017	barley	3/4/2017	23	15	0	6.04	36.94
6006	2017	barley	3/4/2017	23	15	0	6.17	38.2
6006	2017	barley	3/4/2017	23	15	0	6.33	38.74
6006	2017	barley	3/5/2017	0	16	0	6.37	38.95
6006	2017	barley	3/5/2017	0	16	0	6.51	39.01
6006	2017	barley	3/5/2017	0	16	0	6.61	39.07
6006	2017	barley	3/5/2017	0	16	0	6.48	39.13
6006	2017	barley	3/5/2017	0	16	0	6.57	39.16
6006	2017	barley	3/5/2017	0	16	0	6.69	39.25
6006	2017	barley	3/5/2017	1	17	0	6.62	39.25
6006	2017	barley	3/5/2017	1	17	0	6.71	39.28
6006	2017	barley	3/5/2017	1	17	0	6.75	39.25
6006	2017	barley	3/5/2017	1	17	0	6.79	39.25
6006	2017	barley	3/5/2017	1	17	0	6.79	39.31
6006	2017	barley	3/5/2017	1	17	0	6.84	39.37
6006	2017	barley	3/5/2017	2	18	0	6.91	39.4
6006	2017	barley	3/5/2017	2	18	0	6.93	39.4
6006	2017	barley	3/5/2017	2	18	0	6.94	39.43
6006	2017	barley	3/5/2017	2	18	0	6.87	39.43
6006	2017	barley	3/5/2017	2	18	0	6.91	39.37
6006	2017	barley	3/5/2017	2	18	0	6.93	39.34
6006	2017	barley	3/5/2017	3	19	0	6.93	39.31
6006	2017	barley	3/5/2017	3	19	0	6.94	39.31
6006	2017	barley	3/5/2017	3	19	0	6.94	39.34
6006	2017	barley	3/5/2017	3	19	0	6.95	39.37
6006	2017	barley	3/5/2017	3	19	0	7	39.34
6006	2017	barley	3/5/2017	3	19	0	6.91	39.37
6006	2017	barley	3/5/2017	4	20	0	6.97	39.4
6006	2017	barley	3/5/2017	4	20	0	6.95	39.37
6006	2017	barley	3/5/2017	4	20	0	6.98	39.34
6006	2017	barley	3/5/2017	4	20	0	7.09	39.31
6006	2017	barley	3/5/2017	4	20	0	7.12	39.28
6006	2017	barley	3/5/2017	4	20	0	7.07	39.25
6006	2017	barley	3/5/2017	5	21	0	7.11	39.22
6006	2017	barley	3/5/2017	5	21	0	7.24	39.22
6006	2017	barley	3/5/2017	5	21	0	7.16	39.22
6006	2017	barley	3/5/2017	5	21	0	7.16	39.25
6006	2017	barley	3/5/2017	5	21	0	7.16	39.28
6006	2017	barley	3/5/2017	5	21	0	7.2	39.25
6006	2017	barley	3/5/2017	6	22	0	7.24	39.22
6006	2017	barley	3/5/2017	6	22	0	7.27	39.19
6006	2017	barley	3/5/2017	6	22	0	7.29	39.22
6006	2017	barley	3/5/2017	6	22	0	7.31	39.22
6006	2017	barley	3/5/2017	6	22	0	7.26	39.22
6006	2017	barley	3/5/2017	6	22	0	7.24	39.19
6006	2017	barley	3/5/2017	7	23	0	7.26	39.19
6006	2017	barley	3/5/2017	7	23	0	7.23	39.16
6006	2017	barley	3/5/2017	7	23	0	7.34	39.1
6006	2017	barley	3/5/2017	7	23	0	7.38	39.07
6006	2017	barley	3/5/2017	7	23	0	7.41	39.07
6006	2017	barley	3/5/2017	7	23	0	7.38	39.1
6006	2017	barley	3/5/2017	8	0	20	NA	NA
6006	2017	barley	3/5/2017	8	0	0	7.38	39.1
6006	2017	barley	3/5/2017	8	0	0	7.38	39.1
6006	2017	barley	3/5/2017	8	0	0	7.42	39.1
6006	2017	barley	3/5/2017	8	0	0	7.51	39.1
6006	2017	barley	3/5/2017	8	0	0	7.49	39.13
6006	2017	barley	3/5/2017	8	0	2020	NA	NA
6006	2017	barley	3/5/2017	8	0	0	7.54	39.13
6006	2017	barley	3/5/2017	9	1	0	7.4	39.04
6006	2017	barley	3/5/2017	9	1	490	NA	NA
6006	2017	barley	3/5/2017	9	1	0	7.23	38.95
6006	2017	barley	3/5/2017	9	1	0	7.22	39.07
6006	2017	barley	3/5/2017	9	1	690	NA	NA
6006	2017	barley	3/5/2017	9	1	0	7.12	39.13
6006	2017	barley	3/5/2017	9	1	1990	NA	NA
6006	2017	barley	3/5/2017	9	1	0	7.08	39.16
6006	2017	barley	3/5/2017	9	1	0	7.09	39.19
6006	2017	barley	3/5/2017	9	1	2670	NA	NA
6006	2017	barley	3/5/2017	10	2	0	6.93	39.22
6006	2017	barley	3/5/2017	10	2	0	6.84	39.28
6006	2017	barley	3/5/2017	10	2	0	6.76	39.34
6006	2017	barley	3/5/2017	10	2	0	6.82	39.4
6006	2017	barley	3/5/2017	10	2	0	6.74	39.49
6006	2017	barley	3/5/2017	10	2	0	6.67	39.61
6006	2017	barley	3/5/2017	11	3	0	6.61	39.7
6006	2017	barley	3/5/2017	11	3	0	6.47	39.82
6006	2017	barley	3/5/2017	11	3	0	6.41	39.88
6006	2017	barley	3/5/2017	11	3	1190	NA	NA
6006	2017	barley	3/5/2017	11	3	0	6.38	39.94
6006	2017	barley	3/5/2017	11	3	560	NA	NA
6006	2017	barley	3/5/2017	11	3	0	6.12	40
6006	2017	barley	3/5/2017	11	3	610	NA	NA
6006	2017	barley	3/5/2017	11	3	0	6.05	39.97
6006	2017	barley	3/5/2017	11	3	100	NA	NA
6006	2017	barley	3/5/2017	12	4	0	5.94	39.73
6006	2017	barley	3/5/2017	12	4	0	5.76	38.17
6006	2017	barley	3/5/2017	12	4	0	5.75	39.13
6006	2017	barley	3/5/2017	12	4	0	5.64	39.43
6006	2017	barley	3/5/2017	12	4	0	5.74	36.62
6006	2017	barley	3/5/2017	12	4	0	5.74	37.73
6006	2017	barley	3/5/2017	13	5	0	5.57	38.86
6006	2017	barley	3/5/2017	13	5	390	NA	NA
6006	2017	barley	3/5/2017	13	5	0	5.57	39.31
6006	2017	barley	3/5/2017	13	5	0	5.61	37.59
6006	2017	barley	3/5/2017	13	5	0	5.53	38.44
6006	2017	barley	3/5/2017	13	5	0	5.51	39.04
6006	2017	barley	3/5/2017	13	5	0	5.53	39.31
6006	2017	barley	3/5/2017	14	6	0	5.53	39.46
6006	2017	barley	3/5/2017	14	6	0	5.53	39.52
6006	2017	barley	3/5/2017	14	6	0	5.51	39.61
6006	2017	barley	3/5/2017	14	6	0	5.49	39.64
6006	2017	barley	3/5/2017	14	6	0	5.49	39.67
6006	2017	barley	3/5/2017	14	6	0	5.45	39.7
6006	2017	barley	3/5/2017	15	7	0	5.49	39.73
6006	2017	barley	3/5/2017	15	7	0	5.45	39.76
6006	2017	barley	3/5/2017	15	7	0	5.47	39.76
6006	2017	barley	3/5/2017	15	7	0	5.42	39.76
6006	2017	barley	3/5/2017	15	7	0	5.42	39.79
6006	2017	barley	3/5/2017	15	7	0	5.49	39.82
6006	2017	barley	3/5/2017	16	8	0	5.28	35.41
6006	2017	barley	3/5/2017	16	8	0	5.24	37.32
6006	2017	barley	3/5/2017	16	8	0	5.26	38.65
6006	2017	barley	3/5/2017	16	8	0	5.33	39.19
6006	2017	barley	3/5/2017	16	8	0	5.36	39.43
6006	2017	barley	3/5/2017	16	8	0	5.35	39.49
6006	2017	barley	3/5/2017	17	9	0	5.35	39.46
6006	2017	barley	3/5/2017	17	9	0	5.31	39.46
6006	2017	barley	3/5/2017	17	9	0	5.31	39.52
6006	2017	barley	3/5/2017	17	9	0	5.35	39.55
6006	2017	barley	3/5/2017	17	9	0	5.29	39.61
6006	2017	barley	3/5/2017	17	9	0	5.31	39.64
6006	2017	barley	3/5/2017	18	10	0	5.35	39.19
6006	2017	barley	3/5/2017	18	10	0	5.4	39.37
6006	2017	barley	3/5/2017	18	10	0	5.42	39.61
6006	2017	barley	3/5/2017	18	10	0	5.4	39.73
6006	2017	barley	3/5/2017	18	10	0	5.43	39.76
6006	2017	barley	3/5/2017	18	10	0	5.46	39.76
6006	2017	barley	3/5/2017	19	11	0	5.49	39.7
6006	2017	barley	3/5/2017	19	11	0	5.65	39.67
6006	2017	barley	3/5/2017	19	11	0	5.65	39.67
6006	2017	barley	3/5/2017	19	11	0	5.76	39.64
6006	2017	barley	3/5/2017	19	11	0	5.76	39.61
6006	2017	barley	3/5/2017	19	11	0	5.83	39.58
6006	2017	barley	3/5/2017	20	12	0	5.89	39.55
6006	2017	barley	3/5/2017	20	12	0	5.93	39.52
6006	2017	barley	3/5/2017	20	12	0	5.93	39.55
6006	2017	barley	3/5/2017	20	12	0	5.92	39.55
6006	2017	barley	3/5/2017	20	12	0	5.9	39.55
6006	2017	barley	3/5/2017	20	12	0	5.78	39.55
6006	2017	barley	3/5/2017	21	13	0	5.76	39.58
6006	2017	barley	3/5/2017	21	13	0	5.82	39.61
6006	2017	barley	3/5/2017	21	13	0	5.75	39.7
6006	2017	barley	3/5/2017	21	13	0	5.78	39.67
6006	2017	barley	3/5/2017	21	13	0	5.8	39.64
6006	2017	barley	3/5/2017	21	13	0	5.86	39.58
6006	2017	barley	3/5/2017	22	14	0	5.9	39.55
6006	2017	barley	3/5/2017	22	14	0	6	39.55
6006	2017	barley	3/5/2017	22	14	0	5.94	39.52
6006	2017	barley	3/5/2017	22	14	0	6.01	39.52
6006	2017	barley	3/5/2017	22	14	0	5.94	39.49
6006	2017	barley	3/5/2017	22	14	0	6.03	39.49
6006	2017	barley	3/5/2017	23	15	0	6.01	39.46
6006	2017	barley	3/5/2017	23	15	0	6.1	39.46
6006	2017	barley	3/5/2017	23	15	0	6.12	39.46
6006	2017	barley	3/5/2017	23	15	0	6.22	39.46
6006	2017	barley	3/5/2017	23	15	0	6.18	39.49
6006	2017	barley	3/5/2017	23	15	0	6.15	39.55
6006	2017	barley	3/6/2017	0	16	0	6.14	39.55
6006	2017	barley	3/6/2017	0	16	0	6.15	39.28
6006	2017	barley	3/6/2017	0	16	0	6.12	36.42
6006	2017	barley	3/6/2017	0	16	0	6.22	38.03
6006	2017	barley	3/6/2017	0	16	0	6.32	38.59
6006	2017	barley	3/6/2017	0	16	0	6.39	38.86
6006	2017	barley	3/6/2017	1	17	0	6.5	39.07
6006	2017	barley	3/6/2017	1	17	0	6.62	39.16
6006	2017	barley	3/6/2017	1	17	0	6.53	39.16
6006	2017	barley	3/6/2017	1	17	0	6.51	39.22
6006	2017	barley	3/6/2017	1	17	0	6.53	39.25
6006	2017	barley	3/6/2017	1	17	0	6.6	39.16
6006	2017	barley	3/6/2017	2	18	0	6.67	39.19
6006	2017	barley	3/6/2017	2	18	0	6.79	39.22
6006	2017	barley	3/6/2017	2	18	0	6.75	39.28
6006	2017	barley	3/6/2017	2	18	0	6.78	39.31
6006	2017	barley	3/6/2017	2	18	0	6.75	39.31
6006	2017	barley	3/6/2017	2	18	0	6.79	39.31
6006	2017	barley	3/6/2017	3	19	0	6.82	39.31
6006	2017	barley	3/6/2017	3	19	0	6.87	39.28
6006	2017	barley	3/6/2017	3	19	0	6.9	39.25
6006	2017	barley	3/6/2017	3	19	0	6.93	39.28
6006	2017	barley	3/6/2017	3	19	0	6.94	39.31
6006	2017	barley	3/6/2017	3	19	0	6.91	39.34
6006	2017	barley	3/6/2017	4	20	0	6.98	39.43
6006	2017	barley	3/6/2017	4	20	0	7.05	39.46
6006	2017	barley	3/6/2017	4	20	0	7.12	39.46
6006	2017	barley	3/6/2017	4	20	0	7.08	39.43
6006	2017	barley	3/6/2017	4	20	0	7.07	39.4
6006	2017	barley	3/6/2017	4	20	0	7.13	39.37
6006	2017	barley	3/6/2017	5	21	0	7.12	39.4
6006	2017	barley	3/6/2017	5	21	0	7.15	39.43
6006	2017	barley	3/6/2017	5	21	0	7.09	39.49
6006	2017	barley	3/6/2017	5	21	0	7.11	39.49
6006	2017	barley	3/6/2017	5	21	0	7.16	39.49
6006	2017	barley	3/6/2017	5	21	0	7.16	39.46
6006	2017	barley	3/6/2017	6	22	0	7.2	39.46
6006	2017	barley	3/6/2017	6	22	0	7.2	39.4
6006	2017	barley	3/6/2017	6	22	0	7.22	39.37
6006	2017	barley	3/6/2017	6	22	0	7.23	39.37
6006	2017	barley	3/6/2017	6	22	0	7.22	39.37
6006	2017	barley	3/6/2017	6	22	0	7.26	39.4
6006	2017	barley	3/6/2017	7	23	0	7.23	39.43
6006	2017	barley	3/6/2017	7	23	0	7.27	39.4
6006	2017	barley	3/6/2017	7	23	0	7.29	39.34
6006	2017	barley	3/6/2017	7	23	0	7.33	39.31
6006	2017	barley	3/6/2017	7	23	0	7.36	39.34
6006	2017	barley	3/6/2017	7	23	70	NA	NA
6006	2017	barley	3/6/2017	7	23	1960	NA	NA
6006	2017	barley	3/6/2017	7	23	0	7.36	39.37
6006	2017	barley	3/6/2017	8	0	0	7.33	39.34
6006	2017	barley	3/6/2017	8	0	20	NA	NA
6006	2017	barley	3/6/2017	8	0	0	7.23	39.25
6006	2017	barley	3/6/2017	8	0	440	NA	NA
6006	2017	barley	3/6/2017	8	0	0	7.16	39.28
6006	2017	barley	3/6/2017	8	0	530	NA	NA
6006	2017	barley	3/6/2017	8	0	0	7.11	39.34
6006	2017	barley	3/6/2017	8	0	820	NA	NA
6006	2017	barley	3/6/2017	8	0	0	7.07	39.37
6006	2017	barley	3/6/2017	8	0	2420	NA	NA
6006	2017	barley	3/6/2017	8	0	0	6.94	39.37
6006	2017	barley	3/6/2017	9	1	0	6.87	39.37
6006	2017	barley	3/6/2017	9	1	0	6.83	39.4
6006	2017	barley	3/6/2017	9	1	0	6.76	39.46
6006	2017	barley	3/6/2017	9	1	0	6.67	39.46
6006	2017	barley	3/6/2017	9	1	0	6.61	39.52
6006	2017	barley	3/6/2017	9	1	0	6.57	39.55
6006	2017	barley	3/6/2017	10	2	1310	NA	NA
6006	2017	barley	3/6/2017	10	2	0	6.5	39.55
6006	2017	barley	3/6/2017	10	2	0	6.14	39.73
6006	2017	barley	3/6/2017	10	2	0	6.01	39.73
6006	2017	barley	3/6/2017	10	2	1320	NA	NA
6006	2017	barley	3/6/2017	10	2	0	5.92	39.73
6006	2017	barley	3/6/2017	10	2	0	5.85	36.22
6006	2017	barley	3/6/2017	10	2	0	5.72	36.45
6006	2017	barley	3/6/2017	11	3	0	5.66	38.12
6006	2017	barley	3/6/2017	11	3	0	5.63	35.9
6006	2017	barley	3/6/2017	11	3	680	NA	NA
6006	2017	barley	3/6/2017	11	3	690	NA	NA
6006	2017	barley	3/6/2017	11	3	0	5.54	36.97
6006	2017	barley	3/6/2017	11	3	480	NA	NA
6006	2017	barley	3/6/2017	11	3	0	5.5	37.85
6006	2017	barley	3/6/2017	11	3	0	5.46	38.23
6006	2017	barley	3/6/2017	11	3	0	5.46	36.53
6006	2017	barley	3/6/2017	12	4	0	5.41	36.71
6006	2017	barley	3/6/2017	12	4	680	NA	NA
6006	2017	barley	3/6/2017	12	4	0	5.35	38
6006	2017	barley	3/6/2017	12	4	140	NA	NA
6006	2017	barley	3/6/2017	12	4	0	5.34	38.5
6006	2017	barley	3/6/2017	12	4	0	5.28	38.71
6006	2017	barley	3/6/2017	12	4	0	5.25	38.95
6006	2017	barley	3/6/2017	12	4	0	5.24	39.13
6006	2017	barley	3/6/2017	13	5	0	5.24	39.31
6006	2017	barley	3/6/2017	13	5	0	5.17	39.46
6006	2017	barley	3/6/2017	13	5	0	5.2	39.58
6006	2017	barley	3/6/2017	13	5	0	5.17	39.67
6006	2017	barley	3/6/2017	13	5	0	5.2	39.73
6006	2017	barley	3/6/2017	13	5	0	5.17	39.73
6006	2017	barley	3/6/2017	14	6	0	5.17	39.16
6006	2017	barley	3/6/2017	14	6	0	5.14	37.5
6006	2017	barley	3/6/2017	14	6	0	5.17	38.44
6006	2017	barley	3/6/2017	14	6	0	5.14	39.07
6006	2017	barley	3/6/2017	14	6	0	5.14	39.34
6006	2017	barley	3/6/2017	14	6	0	5.14	39.46
6006	2017	barley	3/6/2017	15	7	0	5.19	39.52
6006	2017	barley	3/6/2017	15	7	0	5.18	39.61
6006	2017	barley	3/6/2017	15	7	0	5.22	37.61
6006	2017	barley	3/6/2017	15	7	0	5.18	36.33
6006	2017	barley	3/6/2017	15	7	0	5.22	37.44
6006	2017	barley	3/6/2017	15	7	0	5.25	38.2
6006	2017	barley	3/6/2017	16	8	0	5.24	38.68
6006	2017	barley	3/6/2017	16	8	0	5.24	38.98
6006	2017	barley	3/6/2017	16	8	0	5.25	39.13
6006	2017	barley	3/6/2017	16	8	0	5.21	39.25
6006	2017	barley	3/6/2017	16	8	0	5.21	39.34
6006	2017	barley	3/6/2017	16	8	0	5.25	39.4
6006	2017	barley	3/6/2017	17	9	0	5.27	39.49
6006	2017	barley	3/6/2017	17	9	0	5.41	39.55
6006	2017	barley	3/6/2017	17	9	0	5.37	39.55
6006	2017	barley	3/6/2017	17	9	0	5.41	39.55
6006	2017	barley	3/6/2017	17	9	80	NA	NA
6006	2017	barley	3/6/2017	17	9	0	5.39	39.52
6006	2017	barley	3/6/2017	17	9	0	5.37	39.46
6006	2017	barley	3/6/2017	17	9	120	NA	NA
6006	2017	barley	3/6/2017	18	10	0	5.38	39.49
6006	2017	barley	3/6/2017	18	10	0	5.38	39.43
6006	2017	barley	3/6/2017	18	10	0	5.42	39.49
6006	2017	barley	3/6/2017	18	10	0	5.45	39.52
6006	2017	barley	3/6/2017	18	10	0	5.46	39.46
6006	2017	barley	3/6/2017	18	10	0	5.48	39.49
6006	2017	barley	3/6/2017	19	11	0	5.52	39.4
6006	2017	barley	3/6/2017	19	11	0	5.57	39.46
6006	2017	barley	3/6/2017	19	11	0	5.6	39.46
6006	2017	barley	3/6/2017	19	11	0	5.59	39.46
6006	2017	barley	3/6/2017	19	11	0	5.62	39.46
6006	2017	barley	3/6/2017	19	11	0	5.63	39.46
6006	2017	barley	3/6/2017	20	12	0	5.66	39.46
6006	2017	barley	3/6/2017	20	12	0	5.67	39.46
6006	2017	barley	3/6/2017	20	12	0	5.71	39.43
6006	2017	barley	3/6/2017	20	12	0	5.79	39.4
6006	2017	barley	3/6/2017	20	12	0	5.81	39.37
6006	2017	barley	3/6/2017	20	12	0	5.81	39.37
6006	2017	barley	3/6/2017	21	13	0	5.74	39.4
6006	2017	barley	3/6/2017	21	13	0	5.79	39.37
6006	2017	barley	3/6/2017	21	13	0	5.74	39.34
6006	2017	barley	3/6/2017	21	13	0	5.73	39.28
6006	2017	barley	3/6/2017	21	13	0	5.74	39.37
6006	2017	barley	3/6/2017	21	13	0	5.74	39.43
6006	2017	barley	3/6/2017	22	14	0	5.77	39.4
6006	2017	barley	3/6/2017	22	14	0	5.86	39.4
6006	2017	barley	3/6/2017	22	14	0	5.84	39.37
6006	2017	barley	3/6/2017	22	14	0	5.93	39.37
6006	2017	barley	3/6/2017	22	14	0	5.93	39.37
6006	2017	barley	3/6/2017	22	14	0	5.93	39.37
6006	2017	barley	3/6/2017	23	15	0	5.98	39.34
6006	2017	barley	3/6/2017	23	15	0	5.98	39.34
6006	2017	barley	3/6/2017	23	15	0	6.04	39.31
6006	2017	barley	3/6/2017	23	15	0	6.17	39.28
6006	2017	barley	3/6/2017	23	15	0	6.23	39.22
6006	2017	barley	3/6/2017	23	15	0	6.2	39.22
6006	2017	barley	3/7/2017	0	16	0	6.27	39.25
6006	2017	barley	3/7/2017	0	16	0	6.24	39.34
6006	2017	barley	3/7/2017	0	16	0	6.26	39.31
6006	2017	barley	3/7/2017	0	16	0	6.29	39.31
6006	2017	barley	3/7/2017	0	16	0	6.37	39.28
6006	2017	barley	3/7/2017	0	16	0	6.33	39.31
6006	2017	barley	3/7/2017	1	17	0	6.51	39.31
6006	2017	barley	3/7/2017	1	17	0	6.49	39.28
6006	2017	barley	3/7/2017	1	17	0	6.6	39.31
6006	2017	barley	3/7/2017	1	17	0	6.7	39.4
6006	2017	barley	3/7/2017	1	17	0	6.67	39.43
6006	2017	barley	3/7/2017	1	17	0	6.75	39.43
6006	2017	barley	3/7/2017	2	18	0	6.78	39.43
6006	2017	barley	3/7/2017	2	18	0	6.82	39.43
6006	2017	barley	3/7/2017	2	18	0	6.77	39.43
6006	2017	barley	3/7/2017	2	18	0	6.78	39.34
6006	2017	barley	3/7/2017	2	18	0	6.88	39.28
6006	2017	barley	3/7/2017	2	18	0	6.82	39.22
6006	2017	barley	3/7/2017	3	19	0	6.93	39.25
6006	2017	barley	3/7/2017	3	19	0	6.88	39.31
6006	2017	barley	3/7/2017	3	19	0	6.88	39.34
6006	2017	barley	3/7/2017	3	19	0	6.89	39.31
6006	2017	barley	3/7/2017	3	19	0	6.88	39.25
6006	2017	barley	3/7/2017	3	19	0	6.98	39.25
6006	2017	barley	3/7/2017	4	20	0	7.06	39.22
6006	2017	barley	3/7/2017	4	20	0	6.93	39.19
6006	2017	barley	3/7/2017	4	20	0	7.09	39.25
6006	2017	barley	3/7/2017	4	20	0	7	39.28
6006	2017	barley	3/7/2017	4	20	0	7.07	39.28
6006	2017	barley	3/7/2017	4	20	0	7.14	39.25
6006	2017	barley	3/7/2017	5	21	0	7.09	39.19
6006	2017	barley	3/7/2017	5	21	0	7.12	39.19
6006	2017	barley	3/7/2017	5	21	0	7.16	39.19
6006	2017	barley	3/7/2017	5	21	0	7.21	39.22
6006	2017	barley	3/7/2017	5	21	0	7.16	39.25
6006	2017	barley	3/7/2017	5	21	0	7.19	39.25
6006	2017	barley	3/7/2017	6	22	0	7.27	39.28
6006	2017	barley	3/7/2017	6	22	0	7.33	39.25
6006	2017	barley	3/7/2017	6	22	0	7.34	39.25
6006	2017	barley	3/7/2017	6	22	0	7.35	39.25
6006	2017	barley	3/7/2017	6	22	0	7.38	39.25
6006	2017	barley	3/7/2017	6	22	0	7.37	39.28
6006	2017	barley	3/7/2017	7	23	0	7.35	39.28
6006	2017	barley	3/7/2017	7	23	0	7.38	39.28
6006	2017	barley	3/7/2017	7	23	0	7.34	39.25
6006	2017	barley	3/7/2017	7	23	0	7.41	39.25
6006	2017	barley	3/7/2017	7	23	0	7.45	39.19
6006	2017	barley	3/7/2017	7	23	0	7.5	39.16
6006	2017	barley	3/7/2017	8	0	0	7.45	39.13
6006	2017	barley	3/7/2017	8	0	0	7.5	39.13
6006	2017	barley	3/7/2017	8	0	0	7.49	39.13
6006	2017	barley	3/7/2017	8	0	790	NA	NA
6006	2017	barley	3/7/2017	8	0	0	7.41	39.1
6006	2017	barley	3/7/2017	8	0	0	7.43	39.04
6006	2017	barley	3/7/2017	8	0	0	7.39	39.07
6006	2017	barley	3/7/2017	9	1	3050	NA	NA
6006	2017	barley	3/7/2017	9	1	0	7.39	39.1
6006	2017	barley	3/7/2017	9	1	0	7.28	38.98
6006	2017	barley	3/7/2017	9	1	1080	NA	NA
6006	2017	barley	3/7/2017	9	1	0	7.21	38.95
6006	2017	barley	3/7/2017	9	1	0	7.13	38.98
6006	2017	barley	3/7/2017	9	1	0	7.09	39.04
6006	2017	barley	3/7/2017	9	1	0	7.05	39.13
6006	2017	barley	3/7/2017	10	2	0	7.03	39.19
6006	2017	barley	3/7/2017	10	2	0	6.94	39.22
6006	2017	barley	3/7/2017	10	2	0	6.92	39.25
6006	2017	barley	3/7/2017	10	2	0	6.9	39.31
6006	2017	barley	3/7/2017	10	2	0	6.86	39.31
6006	2017	barley	3/7/2017	10	2	390	NA	NA
6006	2017	barley	3/7/2017	10	2	0	6.83	39.34
6006	2017	barley	3/7/2017	11	3	0	6.73	39.37
6006	2017	barley	3/7/2017	11	3	1890	NA	NA
6006	2017	barley	3/7/2017	11	3	0	6.65	39.46
6006	2017	barley	3/7/2017	11	3	1390	NA	NA
6006	2017	barley	3/7/2017	11	3	0	6.55	39.43
6006	2017	barley	3/7/2017	11	3	0	6.43	39.37
6006	2017	barley	3/7/2017	11	3	0	6.26	39.4
6006	2017	barley	3/7/2017	11	3	630	NA	NA
6006	2017	barley	3/7/2017	11	3	0	6.11	39.52
6006	2017	barley	3/7/2017	12	4	0	5.98	39.46
6006	2017	barley	3/7/2017	12	4	0	5.86	35.02
6006	2017	barley	3/7/2017	12	4	0	5.83	37.09
6006	2017	barley	3/7/2017	12	4	0	5.79	37.2
6006	2017	barley	3/7/2017	12	4	0	5.72	38.41
6006	2017	barley	3/7/2017	12	4	0	5.69	36.77
6006	2017	barley	3/7/2017	13	5	0	5.67	37.53
6006	2017	barley	3/7/2017	13	5	0	5.67	38.5
6006	2017	barley	3/7/2017	13	5	0	5.64	38.89
6006	2017	barley	3/7/2017	13	5	0	5.67	39.13
6006	2017	barley	3/7/2017	13	5	0	5.72	39.28
6006	2017	barley	3/7/2017	13	5	0	5.69	39.34
6006	2017	barley	3/7/2017	14	6	0	5.71	39.43
6006	2017	barley	3/7/2017	14	6	0	5.67	39.49
6006	2017	barley	3/7/2017	14	6	0	5.7	39.52
6006	2017	barley	3/7/2017	14	6	0	5.67	39.55
6006	2017	barley	3/7/2017	14	6	430	NA	NA
6006	2017	barley	3/7/2017	14	6	0	5.66	39.55
6006	2017	barley	3/7/2017	14	6	0	5.57	39.55
6006	2017	barley	3/7/2017	15	7	0	5.54	39.55
6006	2017	barley	3/7/2017	15	7	0	5.56	39.64
6006	2017	barley	3/7/2017	15	7	0	5.59	39.7
6006	2017	barley	3/7/2017	15	7	0	5.54	39.73
6006	2017	barley	3/7/2017	15	7	0	5.56	39.73
6006	2017	barley	3/7/2017	15	7	0	5.6	39.7
6006	2017	barley	3/7/2017	16	8	0	5.63	39.76
6006	2017	barley	3/7/2017	16	8	0	5.66	39.73
6006	2017	barley	3/7/2017	16	8	0	5.71	39.73
6006	2017	barley	3/7/2017	16	8	0	5.74	39.73
6006	2017	barley	3/7/2017	16	8	0	5.78	39.76
6006	2017	barley	3/7/2017	16	8	0	5.77	39.73
6006	2017	barley	3/7/2017	17	9	140	NA	NA
6006	2017	barley	3/7/2017	17	9	0	5.86	39.82
6006	2017	barley	3/7/2017	17	9	590	NA	NA
6006	2017	barley	3/7/2017	17	9	0	5.79	39.82
6006	2017	barley	3/7/2017	17	9	310	NA	NA
6006	2017	barley	3/7/2017	17	9	0	5.74	39.85
6006	2017	barley	3/7/2017	17	9	220	NA	NA
6006	2017	barley	3/7/2017	17	9	0	5.67	39.85
6006	2017	barley	3/7/2017	17	9	0	5.67	39.73
6006	2017	barley	3/7/2017	17	9	60	NA	NA
6006	2017	barley	3/7/2017	17	9	0	5.65	39.73
6006	2017	barley	3/7/2017	18	10	0	5.75	38.86
6006	2017	barley	3/7/2017	18	10	0	5.71	35.36
6006	2017	barley	3/7/2017	18	10	0	5.65	37.35
6006	2017	barley	3/7/2017	18	10	0	5.64	38.53
6006	2017	barley	3/7/2017	18	10	0	5.64	39.04
6006	2017	barley	3/7/2017	18	10	0	5.72	39.25
6006	2017	barley	3/7/2017	19	11	0	5.78	39.31
6006	2017	barley	3/7/2017	19	11	0	5.92	39.31
6006	2017	barley	3/7/2017	19	11	0	5.86	39.28
6006	2017	barley	3/7/2017	19	11	0	5.93	39.28
6006	2017	barley	3/7/2017	19	11	0	5.92	39.34
6006	2017	barley	3/7/2017	19	11	0	6.04	39.37
6006	2017	barley	3/7/2017	20	12	0	6.08	39.4
6006	2017	barley	3/7/2017	20	12	0	6.08	39.4
6006	2017	barley	3/7/2017	20	12	0	6.07	39.4
6006	2017	barley	3/7/2017	20	12	0	6.07	39.46
6006	2017	barley	3/7/2017	20	12	0	6.11	39.43
6006	2017	barley	3/7/2017	20	12	0	6.08	39.4
6006	2017	barley	3/7/2017	21	13	0	6.09	39.43
6006	2017	barley	3/7/2017	21	13	0	6.05	39.43
6006	2017	barley	3/7/2017	21	13	0	6	39.43
6006	2017	barley	3/7/2017	21	13	0	5.98	39.4
6006	2017	barley	3/7/2017	21	13	0	6.14	39.37
6006	2017	barley	3/7/2017	21	13	0	6.19	39.4
6006	2017	barley	3/7/2017	22	14	0	6.27	39.43
6006	2017	barley	3/7/2017	22	14	0	6.38	39.43
6006	2017	barley	3/7/2017	22	14	0	6.33	39.49
6006	2017	barley	3/7/2017	22	14	0	6.27	39.49
6006	2017	barley	3/7/2017	22	14	0	6.21	39.49
6006	2017	barley	3/7/2017	22	14	0	6.24	39.43
6006	2017	barley	3/7/2017	23	15	0	6.19	39.4
6006	2017	barley	3/7/2017	23	15	0	6.1	39.34
6006	2017	barley	3/7/2017	23	15	0	6.05	39.31
6006	2017	barley	3/7/2017	23	15	0	6.14	39.37
6006	2017	barley	3/7/2017	23	15	0	6.01	38.17
6006	2017	barley	3/7/2017	23	15	0	5.98	38.92
6006	2017	barley	3/8/2017	0	16	0	6.02	39.19
6006	2017	barley	3/8/2017	0	16	0	6.06	39.22
6006	2017	barley	3/8/2017	0	16	0	6.1	39.22
6006	2017	barley	3/8/2017	0	16	0	6.19	39.25
6006	2017	barley	3/8/2017	0	16	0	6.2	39.28
6006	2017	barley	3/8/2017	0	16	0	6.16	39.34
6006	2017	barley	3/8/2017	1	17	0	6.21	39.34
6006	2017	barley	3/8/2017	1	17	0	6.19	39.37
6006	2017	barley	3/8/2017	1	17	0	6.31	39.37
6006	2017	barley	3/8/2017	1	17	0	6.42	39.34
6006	2017	barley	3/8/2017	1	17	0	6.43	39.31
6006	2017	barley	3/8/2017	1	17	0	6.49	39.31
6006	2017	barley	3/8/2017	2	18	0	6.59	39.34
6006	2017	barley	3/8/2017	2	18	0	6.6	39.4
6006	2017	barley	3/8/2017	2	18	0	6.57	39.43
6006	2017	barley	3/8/2017	2	18	0	6.57	39.43
6006	2017	barley	3/8/2017	2	18	0	6.55	39.4
6006	2017	barley	3/8/2017	2	18	0	6.6	39.4
6006	2017	barley	3/8/2017	3	19	0	6.57	39.4
6006	2017	barley	3/8/2017	3	19	0	6.67	39.43
6006	2017	barley	3/8/2017	3	19	0	6.57	39.4
6006	2017	barley	3/8/2017	3	19	0	6.64	39.37
6006	2017	barley	3/8/2017	3	19	0	6.7	39.37
6006	2017	barley	3/8/2017	3	19	0	6.67	39.34
6006	2017	barley	3/8/2017	4	20	0	6.64	39.37
6006	2017	barley	3/8/2017	4	20	0	6.82	39.37
6006	2017	barley	3/8/2017	4	20	0	6.82	39.37
6006	2017	barley	3/8/2017	4	20	0	6.82	39.34
6006	2017	barley	3/8/2017	4	20	0	6.89	39.31
6006	2017	barley	3/8/2017	4	20	0	6.93	39.28
6006	2017	barley	3/8/2017	5	21	0	6.98	39.28
6006	2017	barley	3/8/2017	5	21	0	6.97	39.25
6006	2017	barley	3/8/2017	5	21	0	7.08	39.19
6006	2017	barley	3/8/2017	5	21	0	7.12	39.19
6006	2017	barley	3/8/2017	5	21	0	7.06	39.16
6006	2017	barley	3/8/2017	5	21	0	7.09	39.19
6006	2017	barley	3/8/2017	6	22	0	7.16	39.19
6006	2017	barley	3/8/2017	6	22	0	7.19	39.19
6006	2017	barley	3/8/2017	6	22	0	7.11	39.25
6006	2017	barley	3/8/2017	6	22	0	7.17	39.28
6006	2017	barley	3/8/2017	6	22	0	7.19	39.28
6006	2017	barley	3/8/2017	6	22	0	7.17	39.25
6006	2017	barley	3/8/2017	7	23	0	7.16	39.22
6006	2017	barley	3/8/2017	7	23	0	7.2	39.22
6006	2017	barley	3/8/2017	7	23	0	7.24	39.22
6006	2017	barley	3/8/2017	7	23	0	7.22	39.25
6006	2017	barley	3/8/2017	7	23	0	7.24	39.22
6006	2017	barley	3/8/2017	7	23	0	7.26	39.16
6006	2017	barley	3/8/2017	8	0	0	7.3	39.13
6006	2017	barley	3/8/2017	8	0	850	NA	NA
6006	2017	barley	3/8/2017	8	0	0	7.38	39.13
6006	2017	barley	3/8/2017	8	0	460	NA	NA
6006	2017	barley	3/8/2017	8	0	0	7.24	39.13
6006	2017	barley	3/8/2017	8	0	600	NA	NA
6006	2017	barley	3/8/2017	8	0	0	7.2	39.07
6006	2017	barley	3/8/2017	8	0	0	7.15	39.04
6006	2017	barley	3/8/2017	8	0	370	NA	NA
6006	2017	barley	3/8/2017	8	0	0	7.09	39.1
6006	2017	barley	3/8/2017	9	1	0	7.05	39.13
6006	2017	barley	3/8/2017	9	1	870	NA	NA
6006	2017	barley	3/8/2017	9	1	0	7.02	39.16
6006	2017	barley	3/8/2017	9	1	1930	NA	NA
6006	2017	barley	3/8/2017	9	1	0	7.02	39.13
6006	2017	barley	3/8/2017	9	1	0	6.91	39.1
6006	2017	barley	3/8/2017	9	1	850	NA	NA
6006	2017	barley	3/8/2017	9	1	490	NA	NA
6006	2017	barley	3/8/2017	9	1	0	6.86	39.13
6006	2017	barley	3/8/2017	9	1	0	6.76	39.16
6006	2017	barley	3/8/2017	10	2	0	6.66	39.22
6006	2017	barley	3/8/2017	10	2	0	6.63	39.31
6006	2017	barley	3/8/2017	10	2	0	6.58	39.34
6006	2017	barley	3/8/2017	10	2	0	6.59	39.37
6006	2017	barley	3/8/2017	10	2	0	6.59	39.37
6006	2017	barley	3/8/2017	10	2	680	NA	NA
6006	2017	barley	3/8/2017	10	2	0	6.43	39.49
6006	2017	barley	3/8/2017	11	3	0	6.32	39.55
6006	2017	barley	3/8/2017	11	3	1560	NA	NA
6006	2017	barley	3/8/2017	11	3	0	6.23	39.61
6006	2017	barley	3/8/2017	11	3	0	6.12	36.91
6006	2017	barley	3/8/2017	11	3	0	6.03	33.77
6006	2017	barley	3/8/2017	11	3	0	5.97	36.74
6006	2017	barley	3/8/2017	11	3	0	5.96	38.12
6006	2017	barley	3/8/2017	12	4	0	5.9	36.97
6006	2017	barley	3/8/2017	12	4	0	5.86	37.97
6006	2017	barley	3/8/2017	12	4	0	5.85	38.56
6006	2017	barley	3/8/2017	12	4	0	5.82	38.83
6006	2017	barley	3/8/2017	12	4	0	5.81	38.98
6006	2017	barley	3/8/2017	12	4	0	5.78	39.13
6006	2017	barley	3/8/2017	13	5	0	5.78	39.25
6006	2017	barley	3/8/2017	13	5	1060	NA	NA
6006	2017	barley	3/8/2017	13	5	210	NA	NA
6006	2017	barley	3/8/2017	13	5	0	5.76	39.22
6006	2017	barley	3/8/2017	13	5	0	5.72	39.22
6006	2017	barley	3/8/2017	13	5	0	5.68	39.25
6006	2017	barley	3/8/2017	13	5	0	5.67	39.43
6006	2017	barley	3/8/2017	13	5	0	5.68	39.58
6006	2017	barley	3/8/2017	14	6	0	5.74	39.7
6006	2017	barley	3/8/2017	14	6	0	5.72	39.79
6006	2017	barley	3/8/2017	14	6	0	5.81	39.76
6006	2017	barley	3/8/2017	14	6	0	5.79	39.76
6006	2017	barley	3/8/2017	14	6	0	5.78	39.76
6006	2017	barley	3/8/2017	14	6	0	5.79	39.79
6006	2017	barley	3/8/2017	15	7	0	5.79	39.85
6006	2017	barley	3/8/2017	15	7	0	5.79	39.88
6006	2017	barley	3/8/2017	15	7	0	5.68	39.88
6006	2017	barley	3/8/2017	15	7	0	5.82	39.88
6006	2017	barley	3/8/2017	15	7	0	5.88	39.85
6006	2017	barley	3/8/2017	15	7	0	5.89	39.82
6006	2017	barley	3/8/2017	16	8	0	5.83	39.82
6006	2017	barley	3/8/2017	16	8	460	NA	NA
6006	2017	barley	3/8/2017	16	8	0	5.75	39.82
6006	2017	barley	3/8/2017	16	8	0	5.72	39.76
6006	2017	barley	3/8/2017	16	8	0	5.72	39.76
6006	2017	barley	3/8/2017	16	8	0	5.75	39.73
6006	2017	barley	3/8/2017	16	8	0	5.79	39.67
6006	2017	barley	3/8/2017	17	9	0	5.91	39.64
6006	2017	barley	3/8/2017	17	9	0	5.94	39.67
6006	2017	barley	3/8/2017	17	9	0	5.98	39.64
6006	2017	barley	3/8/2017	17	9	0	6.01	39.64
6006	2017	barley	3/8/2017	17	9	990	NA	NA
6006	2017	barley	3/8/2017	17	9	0	6.02	39.67
6006	2017	barley	3/8/2017	17	9	750	NA	NA
6006	2017	barley	3/8/2017	17	9	860	NA	NA
6006	2017	barley	3/8/2017	17	9	0	5.97	39.67
6006	2017	barley	3/8/2017	18	10	0	5.86	39.61
6006	2017	barley	3/8/2017	18	10	0	5.83	39.73
6006	2017	barley	3/8/2017	18	10	640	NA	NA
6006	2017	barley	3/8/2017	18	10	0	5.79	39.82
6006	2017	barley	3/8/2017	18	10	0	5.83	36.94
6006	2017	barley	3/8/2017	18	10	0	5.82	36.39
6006	2017	barley	3/8/2017	18	10	0	5.73	38.59
6006	2017	barley	3/8/2017	18	10	610	NA	NA
6006	2017	barley	3/8/2017	19	11	0	5.77	39.22
6006	2017	barley	3/8/2017	19	11	0	5.82	39.49
6006	2017	barley	3/8/2017	19	11	0	5.87	39.58
6006	2017	barley	3/8/2017	19	11	0	5.84	39.61
6006	2017	barley	3/8/2017	19	11	0	5.84	39.64
6006	2017	barley	3/8/2017	19	11	0	5.94	39.7
6006	2017	barley	3/8/2017	20	12	0	5.93	39.64
6006	2017	barley	3/8/2017	20	12	0	5.77	39.64
6006	2017	barley	3/8/2017	20	12	0	5.82	39.67
6006	2017	barley	3/8/2017	20	12	0	5.93	39.64
6006	2017	barley	3/8/2017	20	12	0	5.94	39.61
6006	2017	barley	3/8/2017	20	12	0	5.95	39.61
6006	2017	barley	3/8/2017	21	13	0	6.04	39.64
6006	2017	barley	3/8/2017	21	13	0	6.04	39.64
6006	2017	barley	3/8/2017	21	13	0	6.01	39.64
6006	2017	barley	3/8/2017	21	13	0	6.15	39.61
6006	2017	barley	3/8/2017	21	13	0	6.13	39.64
6006	2017	barley	3/8/2017	21	13	0	6.13	39.67
6006	2017	barley	3/8/2017	22	14	0	6.16	39.76
6006	2017	barley	3/8/2017	22	14	0	6.05	39.79
6006	2017	barley	3/8/2017	22	14	0	6.05	39.79
6006	2017	barley	3/8/2017	22	14	0	6.04	39.76
6006	2017	barley	3/8/2017	22	14	0	6.02	39.7
6006	2017	barley	3/8/2017	22	14	0	5.97	39.67
6006	2017	barley	3/8/2017	23	15	490	NA	NA
6006	2017	barley	3/8/2017	23	15	0	5.94	39.64
6006	2017	barley	3/8/2017	23	15	520	NA	NA
6006	2017	barley	3/8/2017	23	15	0	5.87	39.67
6006	2017	barley	3/8/2017	23	15	0	5.83	37.26
6006	2017	barley	3/8/2017	23	15	0	5.75	37.64
6006	2017	barley	3/8/2017	23	15	0	5.83	38.86
6006	2017	barley	3/8/2017	23	15	0	5.8	39.22
6006	2017	barley	3/9/2017	0	16	0	5.79	39.37
6006	2017	barley	3/9/2017	0	16	0	5.77	39.55
6006	2017	barley	3/9/2017	0	16	0	5.88	39.61
6006	2017	barley	3/9/2017	0	16	0	5.87	39.61
6006	2017	barley	3/9/2017	0	16	0	5.91	39.55
6006	2017	barley	3/9/2017	0	16	0	6	39.55
6006	2017	barley	3/9/2017	1	17	0	6.04	39.55
6006	2017	barley	3/9/2017	1	17	0	6.05	39.55
6006	2017	barley	3/9/2017	1	17	0	6.11	39.52
6006	2017	barley	3/9/2017	1	17	0	6.24	39.49
6006	2017	barley	3/9/2017	1	17	0	6.34	39.49
6006	2017	barley	3/9/2017	1	17	0	6.42	39.49
6006	2017	barley	3/9/2017	2	18	0	6.46	39.52
6006	2017	barley	3/9/2017	2	18	0	6.33	39.55
6006	2017	barley	3/9/2017	2	18	0	6.37	39.52
6006	2017	barley	3/9/2017	2	18	0	6.34	39.55
6006	2017	barley	3/9/2017	2	18	0	6.26	39.58
6006	2017	barley	3/9/2017	2	18	0	6.23	39.58
6006	2017	barley	3/9/2017	3	19	0	6.08	39.7
6006	2017	barley	3/9/2017	3	19	0	6.09	39.79
6006	2017	barley	3/9/2017	3	19	0	6.19	39.76
6006	2017	barley	3/9/2017	3	19	0	6.19	39.73
6006	2017	barley	3/9/2017	3	19	0	6.2	39.73
6006	2017	barley	3/9/2017	3	19	0	6.26	39.76
6006	2017	barley	3/9/2017	4	20	0	6.38	39.64
6006	2017	barley	3/9/2017	4	20	0	6.58	39.58
6006	2017	barley	3/9/2017	4	20	0	6.49	39.58
6006	2017	barley	3/9/2017	4	20	0	6.56	39.64
6006	2017	barley	3/9/2017	4	20	0	6.43	39.73
6006	2017	barley	3/9/2017	4	20	0	6.35	39.58
6006	2017	barley	3/9/2017	5	21	0	6.18	37.64
6006	2017	barley	3/9/2017	5	21	0	6.26	38.68
6006	2017	barley	3/9/2017	5	21	0	6.33	39.04
6006	2017	barley	3/9/2017	5	21	0	6.26	39.22
6006	2017	barley	3/9/2017	5	21	0	6.38	39.31
6006	2017	barley	3/9/2017	5	21	0	6.42	39.43
6006	2017	barley	3/9/2017	6	22	0	6.39	39.49
6006	2017	barley	3/9/2017	6	22	0	6.49	39.46
6006	2017	barley	3/9/2017	6	22	0	6.54	39.43
6006	2017	barley	3/9/2017	6	22	0	6.53	39.43
6006	2017	barley	3/9/2017	6	22	0	6.6	39.43
6006	2017	barley	3/9/2017	6	22	0	6.58	39.43
6006	2017	barley	3/9/2017	7	23	370	NA	NA
6006	2017	barley	3/9/2017	7	23	0	6.58	39.4
6006	2017	barley	3/9/2017	7	23	1360	NA	NA
6006	2017	barley	3/9/2017	7	23	0	6.56	39.4
6006	2017	barley	3/9/2017	7	23	0	6.53	39.34
6006	2017	barley	3/9/2017	7	23	0	6.51	39.25
6006	2017	barley	3/9/2017	7	23	580	NA	NA
6006	2017	barley	3/9/2017	7	23	0	6.64	39.28
6006	2017	barley	3/9/2017	7	23	0	6.6	39.34
6006	2017	barley	3/9/2017	8	0	0	6.54	39.37
6006	2017	barley	3/9/2017	8	0	0	6.57	39.4
6006	2017	barley	3/9/2017	8	0	0	6.69	39.37
6006	2017	barley	3/9/2017	8	0	0	6.79	39.34
6006	2017	barley	3/9/2017	8	0	0	6.76	39.37
6006	2017	barley	3/9/2017	8	0	0	6.85	39.43
6006	2017	barley	3/9/2017	9	1	0	6.74	39.49
6006	2017	barley	3/9/2017	9	1	0	6.64	39.58
6006	2017	barley	3/9/2017	9	1	0	6.61	39.61
6006	2017	barley	3/9/2017	9	1	0	6.69	39.55
6006	2017	barley	3/9/2017	9	1	0	6.92	39.49
6006	2017	barley	3/9/2017	9	1	0	6.74	39.46
6006	2017	barley	3/9/2017	10	2	2670	NA	NA
6006	2017	barley	3/9/2017	10	2	0	6.76	39.49
6006	2017	barley	3/9/2017	10	2	0	6.69	39.55
6006	2017	barley	3/9/2017	10	2	0	6.54	38.59
6006	2017	barley	3/9/2017	10	2	0	6.45	34.93
6006	2017	barley	3/9/2017	10	2	1510	NA	NA
6006	2017	barley	3/9/2017	10	2	0	6.57	37.15
6006	2017	barley	3/9/2017	10	2	0	6.48	38.15
6006	2017	barley	3/9/2017	11	3	0	6.44	38.44
6006	2017	barley	3/9/2017	11	3	0	6.39	38.65
6006	2017	barley	3/9/2017	11	3	0	6.46	38.74
6006	2017	barley	3/9/2017	11	3	0	6.39	38.86
6006	2017	barley	3/9/2017	11	3	0	6.38	38.98
6006	2017	barley	3/9/2017	11	3	0	6.41	39.1
6006	2017	barley	3/9/2017	12	4	0	6.42	39.22
6006	2017	barley	3/9/2017	12	4	0	6.3	39.28
6006	2017	barley	3/9/2017	12	4	1590	NA	NA
6006	2017	barley	3/9/2017	12	4	0	6.26	39.28
6006	2017	barley	3/9/2017	12	4	870	NA	NA
6006	2017	barley	3/9/2017	12	4	0	6.24	39.34
6006	2017	barley	3/9/2017	12	4	0	6.2	36.02
6006	2017	barley	3/9/2017	12	4	0	6.2	37.47
6006	2017	barley	3/9/2017	13	5	0	6.1	38.44
6006	2017	barley	3/9/2017	13	5	0	6.12	38.86
6006	2017	barley	3/9/2017	13	5	0	6.09	39.04
6006	2017	barley	3/9/2017	13	5	0	6.12	39.13
6006	2017	barley	3/9/2017	13	5	0	6.1	39.22
6006	2017	barley	3/9/2017	13	5	0	6.08	39.28
6006	2017	barley	3/9/2017	14	6	0	6.08	39.31
6006	2017	barley	3/9/2017	14	6	0	6.12	39.4
6006	2017	barley	3/9/2017	14	6	0	6.12	39.43
6006	2017	barley	3/9/2017	14	6	0	6.15	39.46
6006	2017	barley	3/9/2017	14	6	0	6.16	39.49
6006	2017	barley	3/9/2017	14	6	2020	NA	NA
6006	2017	barley	3/9/2017	14	6	0	6.12	39.55
6006	2017	barley	3/9/2017	15	7	0	6.09	39.55
6006	2017	barley	3/9/2017	15	7	0	6.05	39.52
6006	2017	barley	3/9/2017	15	7	470	NA	NA
6006	2017	barley	3/9/2017	15	7	0	6.05	39.52
6006	2017	barley	3/9/2017	15	7	980	NA	NA
6006	2017	barley	3/9/2017	15	7	0	5.99	39.55
6006	2017	barley	3/9/2017	15	7	0	5.99	39.58
6006	2017	barley	3/9/2017	15	7	0	5.98	39.58
6006	2017	barley	3/9/2017	16	8	0	5.99	36.97
6006	2017	barley	3/9/2017	16	8	640	NA	NA
6006	2017	barley	3/9/2017	16	8	0	5.95	37.44
6006	2017	barley	3/9/2017	16	8	520	NA	NA
6006	2017	barley	3/9/2017	16	8	0	5.92	38.65
6006	2017	barley	3/9/2017	16	8	0	5.88	39.22
6006	2017	barley	3/9/2017	16	8	0	5.9	39.49
6006	2017	barley	3/9/2017	16	8	0	5.91	39.58
6006	2017	barley	3/9/2017	17	9	0	5.92	39.64
6006	2017	barley	3/9/2017	17	9	0	5.95	39.67
6006	2017	barley	3/9/2017	17	9	0	5.91	39.73
6006	2017	barley	3/9/2017	17	9	0	5.98	39.79
6006	2017	barley	3/9/2017	17	9	0	5.91	39.85
6006	2017	barley	3/9/2017	17	9	460	NA	NA
6006	2017	barley	3/9/2017	17	9	0	5.99	39.37
6006	2017	barley	3/9/2017	18	10	0	5.83	38.17
6006	2017	barley	3/9/2017	18	10	0	5.87	38.92
6006	2017	barley	3/9/2017	18	10	260	NA	NA
6006	2017	barley	3/9/2017	18	10	0	5.85	37.94
6006	2017	barley	3/9/2017	18	10	0	5.79	38.98
6006	2017	barley	3/9/2017	18	10	0	5.84	39.34
6006	2017	barley	3/9/2017	18	10	0	5.88	39.49
6006	2017	barley	3/9/2017	19	11	0	5.85	39.58
6006	2017	barley	3/9/2017	19	11	0	5.85	39.64
6006	2017	barley	3/9/2017	19	11	0	5.85	39.67
6006	2017	barley	3/9/2017	19	11	0	5.85	39.64
6006	2017	barley	3/9/2017	19	11	0	5.96	39.58
6006	2017	barley	3/9/2017	19	11	0	5.98	39.58
6006	2017	barley	3/9/2017	20	12	0	5.96	39.61
6006	2017	barley	3/9/2017	20	12	0	6.08	39.67
6006	2017	barley	3/9/2017	20	12	0	6.06	39.73
6006	2017	barley	3/9/2017	20	12	0	6.01	39.73
6006	2017	barley	3/9/2017	20	12	0	5.99	39.76
6006	2017	barley	3/9/2017	20	12	0	5.98	39.76
6006	2017	barley	3/9/2017	21	13	0	5.87	39.73
6006	2017	barley	3/9/2017	21	13	0	5.94	39.73
6006	2017	barley	3/9/2017	21	13	0	5.99	39.73
6006	2017	barley	3/9/2017	21	13	0	6.14	39.76
6006	2017	barley	3/9/2017	21	13	0	6.17	39.76
6006	2017	barley	3/9/2017	21	13	0	6.17	39.76
6006	2017	barley	3/9/2017	22	14	0	6.21	39.79
6006	2017	barley	3/9/2017	22	14	0	6.19	39.76
6006	2017	barley	3/9/2017	22	14	0	6.2	39.73
6006	2017	barley	3/9/2017	22	14	0	6.17	39.7
6006	2017	barley	3/9/2017	22	14	0	6.23	39.7
6006	2017	barley	3/9/2017	22	14	0	6.23	39.64
6006	2017	barley	3/9/2017	23	15	0	6.28	39.7
6006	2017	barley	3/9/2017	23	15	0	6.2	39.82
6006	2017	barley	3/9/2017	23	15	0	6.1	39.82
6006	2017	barley	3/9/2017	23	15	0	6.13	39.82
6006	2017	barley	3/9/2017	23	15	0	6.14	39.82
6006	2017	barley	3/9/2017	23	15	0	6.24	39.82
6006	2017	barley	3/10/2017	0	16	0	6.32	39.73
6006	2017	barley	3/10/2017	0	16	0	6.3	39.7
6006	2017	barley	3/10/2017	0	16	0	6.08	39.82
6006	2017	barley	3/10/2017	0	16	0	6.09	39.85
6006	2017	barley	3/10/2017	0	16	0	6.12	39.82
6006	2017	barley	3/10/2017	0	16	0	6.2	39.7
6006	2017	barley	3/10/2017	1	17	0	6.27	39.67
6006	2017	barley	3/10/2017	1	17	0	6.2	39.7
6006	2017	barley	3/10/2017	1	17	0	6.27	39.7
6006	2017	barley	3/10/2017	1	17	0	6.39	39.64
6006	2017	barley	3/10/2017	1	17	0	6.49	39.64
6006	2017	barley	3/10/2017	1	17	0	6.49	39.61
6006	2017	barley	3/10/2017	2	18	0	6.45	39.64
6006	2017	barley	3/10/2017	2	18	0	6.46	39.64
6006	2017	barley	3/10/2017	2	18	0	6.52	39.64
6006	2017	barley	3/10/2017	2	18	0	6.6	39.64
6006	2017	barley	3/10/2017	2	18	0	6.6	39.61
6006	2017	barley	3/10/2017	2	18	0	6.61	39.58
6006	2017	barley	3/10/2017	3	19	0	6.63	39.58
6006	2017	barley	3/10/2017	3	19	0	6.63	39.61
6006	2017	barley	3/10/2017	3	19	0	6.45	39.7
6006	2017	barley	3/10/2017	3	19	0	6.48	39.76
6006	2017	barley	3/10/2017	3	19	0	6.52	39.73
6006	2017	barley	3/10/2017	3	19	0	6.56	39.7
6006	2017	barley	3/10/2017	4	20	0	6.59	39.64
6006	2017	barley	3/10/2017	4	20	0	6.71	39.58
6006	2017	barley	3/10/2017	4	20	0	6.72	39.55
6006	2017	barley	3/10/2017	4	20	0	6.71	39.55
6006	2017	barley	3/10/2017	4	20	0	6.57	39.55
6006	2017	barley	3/10/2017	4	20	0	6.6	39.55
6006	2017	barley	3/10/2017	5	21	0	6.53	39.55
6006	2017	barley	3/10/2017	5	21	0	6.66	39.46
6006	2017	barley	3/10/2017	5	21	0	6.72	39.4
6006	2017	barley	3/10/2017	5	21	0	6.79	39.37
6006	2017	barley	3/10/2017	5	21	0	6.89	39.34
6006	2017	barley	3/10/2017	5	21	0	6.92	39.25
6006	2017	barley	3/10/2017	6	22	0	6.89	39.22
6006	2017	barley	3/10/2017	6	22	0	6.95	39.19
6006	2017	barley	3/10/2017	6	22	0	6.91	39.16
6006	2017	barley	3/10/2017	6	22	0	6.89	39.25
6006	2017	barley	3/10/2017	6	22	0	6.85	39.28
6006	2017	barley	3/10/2017	6	22	0	6.99	39.25
6006	2017	barley	3/10/2017	7	23	0	6.89	39.16
6006	2017	barley	3/10/2017	7	23	0	6.96	39.13
6006	2017	barley	3/10/2017	7	23	0	7	39.16
6006	2017	barley	3/10/2017	7	23	0	7.01	39.19
6006	2017	barley	3/10/2017	7	23	0	7.01	39.25
6006	2017	barley	3/10/2017	7	23	0	7	39.25
6006	2017	barley	3/10/2017	8	0	0	7.01	39.25
6006	2017	barley	3/10/2017	8	0	0	7.1	39.22
6006	2017	barley	3/10/2017	8	0	0	7.1	39.19
6006	2017	barley	3/10/2017	8	0	1410	NA	NA
6006	2017	barley	3/10/2017	8	0	0	7.13	39.22
6006	2017	barley	3/10/2017	8	0	0	7.13	39.19
6006	2017	barley	3/10/2017	8	0	0	7.1	39.13
6006	2017	barley	3/10/2017	9	1	1040	NA	NA
6006	2017	barley	3/10/2017	9	1	0	7.01	39.19
6006	2017	barley	3/10/2017	9	1	0	7.07	39.25
6006	2017	barley	3/10/2017	9	1	90	NA	NA
6006	2017	barley	3/10/2017	9	1	0	7.07	39.22
6006	2017	barley	3/10/2017	9	1	0	7.08	39.22
6006	2017	barley	3/10/2017	9	1	0	7	37.85
6006	2017	barley	3/10/2017	9	1	0	7.04	38.44
6006	2017	barley	3/10/2017	10	2	0	7.04	38.59
6006	2017	barley	3/10/2017	10	2	0	7.07	38.74
6006	2017	barley	3/10/2017	10	2	2270	NA	NA
6006	2017	barley	3/10/2017	10	2	0	7.01	37.79
6006	2017	barley	3/10/2017	10	2	0	7.01	38.2
6006	2017	barley	3/10/2017	10	2	0	6.97	38.44
6006	2017	barley	3/10/2017	10	2	0	6.91	38.56
6006	2017	barley	3/10/2017	11	3	0	6.92	38.71
6006	2017	barley	3/10/2017	11	3	730	NA	NA
6006	2017	barley	3/10/2017	11	3	0	6.92	38.77
6006	2017	barley	3/10/2017	11	3	260	NA	NA
6006	2017	barley	3/10/2017	11	3	0	6.91	38.86
6006	2017	barley	3/10/2017	11	3	0	6.82	38.92
6006	2017	barley	3/10/2017	11	3	360	NA	NA
6006	2017	barley	3/10/2017	11	3	0	6.82	38.68
6006	2017	barley	3/10/2017	11	3	420	NA	NA
6006	2017	barley	3/10/2017	11	3	0	6.79	38.32
6006	2017	barley	3/10/2017	12	4	0	6.71	38.71
6006	2017	barley	3/10/2017	12	4	0	6.7	38.92
6006	2017	barley	3/10/2017	12	4	0	6.66	38.98
6006	2017	barley	3/10/2017	12	4	0	6.68	39.1
6006	2017	barley	3/10/2017	12	4	0	6.67	39.13
6006	2017	barley	3/10/2017	12	4	0	6.63	39.16
6006	2017	barley	3/10/2017	13	5	0	6.67	39.22
6006	2017	barley	3/10/2017	13	5	0	6.7	39.22
6006	2017	barley	3/10/2017	13	5	0	6.72	39.22
6006	2017	barley	3/10/2017	13	5	0	6.7	39.25
6006	2017	barley	3/10/2017	13	5	0	6.75	39.28
6006	2017	barley	3/10/2017	13	5	0	6.71	39.4
6006	2017	barley	3/10/2017	14	6	0	6.57	39.52
6006	2017	barley	3/10/2017	14	6	0	6.56	39.55
6006	2017	barley	3/10/2017	14	6	0	6.57	39.58
6006	2017	barley	3/10/2017	14	6	0	6.49	39.61
6006	2017	barley	3/10/2017	14	6	0	6.5	39.64
6006	2017	barley	3/10/2017	14	6	1210	NA	NA
6006	2017	barley	3/10/2017	14	6	0	6.53	39.67
6006	2017	barley	3/10/2017	15	7	0	6.43	39.7
6006	2017	barley	3/10/2017	15	7	1140	NA	NA
6006	2017	barley	3/10/2017	15	7	0	6.46	36.77
6006	2017	barley	3/10/2017	15	7	160	NA	NA
6006	2017	barley	3/10/2017	15	7	0	6.42	35.81
6006	2017	barley	3/10/2017	15	7	0	6.31	37.85
6006	2017	barley	3/10/2017	15	7	790	NA	NA
6006	2017	barley	3/10/2017	15	7	0	6.28	38.8
6006	2017	barley	3/10/2017	15	7	50	NA	NA
6006	2017	barley	3/10/2017	15	7	0	6.27	39.13
6006	2017	barley	3/10/2017	15	7	400	NA	NA
6006	2017	barley	3/10/2017	16	8	0	6.21	39.25
6006	2017	barley	3/10/2017	16	8	0	6.25	39.31
6006	2017	barley	3/10/2017	16	8	680	NA	NA
6006	2017	barley	3/10/2017	16	8	250	NA	NA
6006	2017	barley	3/10/2017	16	8	0	6.27	36.53
6006	2017	barley	3/10/2017	16	8	0	6.21	37.79
6006	2017	barley	3/10/2017	16	8	90	NA	NA
6006	2017	barley	3/10/2017	16	8	0	6.13	38.56
6006	2017	barley	3/10/2017	16	8	350	NA	NA
6006	2017	barley	3/10/2017	16	8	0	6.14	38.95
6006	2017	barley	3/10/2017	17	9	110	NA	NA
6006	2017	barley	3/10/2017	17	9	0	6.07	39.16
6006	2017	barley	3/10/2017	17	9	0	6.11	39.31
6006	2017	barley	3/10/2017	17	9	360	NA	NA
6006	2017	barley	3/10/2017	17	9	0	6.09	39.37
6006	2017	barley	3/10/2017	17	9	110	NA	NA
6006	2017	barley	3/10/2017	17	9	0	6.09	39.43
6006	2017	barley	3/10/2017	17	9	0	6.07	39.43
6006	2017	barley	3/10/2017	17	9	0	6.14	39.49
6006	2017	barley	3/10/2017	18	10	30	NA	NA
6006	2017	barley	3/10/2017	18	10	0	6.1	37.23
6006	2017	barley	3/10/2017	18	10	0	6.07	38.2
6006	2017	barley	3/10/2017	18	10	0	6.04	38.98
6006	2017	barley	3/10/2017	18	10	0	6.06	39.25
6006	2017	barley	3/10/2017	18	10	0	6.13	39.43
6006	2017	barley	3/10/2017	18	10	0	6.09	39.46
6006	2017	barley	3/10/2017	19	11	0	6.16	39.49
6006	2017	barley	3/10/2017	19	11	0	6.21	39.49
6006	2017	barley	3/10/2017	19	11	0	6.29	39.49
6006	2017	barley	3/10/2017	19	11	0	6.39	39.52
6006	2017	barley	3/10/2017	19	11	0	6.28	39.49
6006	2017	barley	3/10/2017	19	11	0	6.24	39.49
6006	2017	barley	3/10/2017	20	12	0	6.2	39.49
6006	2017	barley	3/10/2017	20	12	0	6.32	39.49
6006	2017	barley	3/10/2017	20	12	0	6.18	39.49
6006	2017	barley	3/10/2017	20	12	0	6.18	39.52
6006	2017	barley	3/10/2017	20	12	0	6.29	39.49
6006	2017	barley	3/10/2017	20	12	0	6.25	39.49
6006	2017	barley	3/10/2017	21	13	0	6.32	39.52
6006	2017	barley	3/10/2017	21	13	0	6.46	39.55
6006	2017	barley	3/10/2017	21	13	0	6.21	39.58
6006	2017	barley	3/10/2017	21	13	0	6.2	39.61
6006	2017	barley	3/10/2017	21	13	0	6.21	39.61
6006	2017	barley	3/10/2017	21	13	0	6.22	39.58
6006	2017	barley	3/10/2017	22	14	0	6.25	39.61
6006	2017	barley	3/10/2017	22	14	0	6.31	39.64
6006	2017	barley	3/10/2017	22	14	0	6.28	39.64
6006	2017	barley	3/10/2017	22	14	0	6.22	39.64
6006	2017	barley	3/10/2017	22	14	0	6.21	39.64
6006	2017	barley	3/10/2017	22	14	0	6.14	37.67
6006	2017	barley	3/10/2017	23	15	0	6.1	38.09
6006	2017	barley	3/10/2017	23	15	0	6.04	38.74
6006	2017	barley	3/10/2017	23	15	0	6.1	39.1
6006	2017	barley	3/10/2017	23	15	0	6.22	39.19
6006	2017	barley	3/10/2017	23	15	0	6.33	39.28
6006	2017	barley	3/10/2017	23	15	0	6.25	38.2
6006	2017	barley	3/11/2017	0	16	0	6.16	37.76
6006	2017	barley	3/11/2017	0	16	0	6.17	38.62
6006	2017	barley	3/11/2017	0	16	0	6.28	38.95
6006	2017	barley	3/11/2017	0	16	0	6.26	39.04
6006	2017	barley	3/11/2017	0	16	0	6.26	39.07
6006	2017	barley	3/11/2017	0	16	0	6.43	39.13
6006	2017	barley	3/11/2017	1	17	0	6.51	39.16
6006	2017	barley	3/11/2017	1	17	0	6.51	39.16
6006	2017	barley	3/11/2017	1	17	0	6.54	39.16
6006	2017	barley	3/11/2017	1	17	0	6.57	39.16
6006	2017	barley	3/11/2017	1	17	0	6.58	39.16
6006	2017	barley	3/11/2017	1	17	0	6.67	39.16
6006	2017	barley	3/11/2017	2	18	0	6.71	39.16
6006	2017	barley	3/11/2017	2	18	0	6.69	39.16
6006	2017	barley	3/11/2017	2	18	0	6.87	39.13
6006	2017	barley	3/11/2017	2	18	0	6.76	39.13
6006	2017	barley	3/11/2017	2	18	0	6.82	39.13
6006	2017	barley	3/11/2017	2	18	0	6.79	39.16
6006	2017	barley	3/11/2017	3	19	0	6.74	39.19
6006	2017	barley	3/11/2017	3	19	10	NA	NA
6006	2017	barley	3/11/2017	3	19	0	6.74	39.22
6006	2017	barley	3/11/2017	3	19	0	6.74	39.19
6006	2017	barley	3/11/2017	3	19	0	6.72	39.16
6006	2017	barley	3/11/2017	3	19	0	6.83	39.16
6006	2017	barley	3/11/2017	3	19	0	6.89	39.16
6006	2017	barley	3/11/2017	4	20	0	7.03	39.13
6006	2017	barley	3/11/2017	4	20	0	7.03	39.16
6006	2017	barley	3/11/2017	4	20	0	6.89	39.16
6006	2017	barley	3/11/2017	4	20	0	6.87	39.13
6006	2017	barley	3/11/2017	4	20	0	6.93	39.07
6006	2017	barley	3/11/2017	4	20	0	7	38.95
6006	2017	barley	3/11/2017	5	21	0	7.01	38.98
6006	2017	barley	3/11/2017	5	21	0	7.11	39.01
6006	2017	barley	3/11/2017	5	21	0	7.07	39.07
6006	2017	barley	3/11/2017	5	21	0	7	39.07
6006	2017	barley	3/11/2017	5	21	0	7.01	38.98
6006	2017	barley	3/11/2017	5	21	0	7.11	38.92
6006	2017	barley	3/11/2017	6	22	0	7.15	38.92
6006	2017	barley	3/11/2017	6	22	0	7.16	38.95
6006	2017	barley	3/11/2017	6	22	0	7.18	39.01
6006	2017	barley	3/11/2017	6	22	0	7.19	39.01
6006	2017	barley	3/11/2017	6	22	0	7.16	39.04
6006	2017	barley	3/11/2017	6	22	0	7.11	39.04
6006	2017	barley	3/11/2017	7	23	0	7.15	39.01
6006	2017	barley	3/11/2017	7	23	0	7.16	38.98
6006	2017	barley	3/11/2017	7	23	0	7.21	38.98
6006	2017	barley	3/11/2017	7	23	0	7.18	38.95
6006	2017	barley	3/11/2017	7	23	0	7.23	38.95
6006	2017	barley	3/11/2017	7	23	0	7.21	39.01
6006	2017	barley	3/11/2017	8	0	0	7.22	39.01
6006	2017	barley	3/11/2017	8	0	0	7.29	38.98
6006	2017	barley	3/11/2017	8	0	60	NA	NA
6006	2017	barley	3/11/2017	8	0	0	7.3	38.98
6006	2017	barley	3/11/2017	8	0	1090	NA	NA
6006	2017	barley	3/11/2017	8	0	0	7.32	38.98
6006	2017	barley	3/11/2017	8	0	40	NA	NA
6006	2017	barley	3/11/2017	8	0	880	NA	NA
6006	2017	barley	3/11/2017	8	0	0	7.3	38.92
6006	2017	barley	3/11/2017	8	0	0	7.34	38.95
6006	2017	barley	3/11/2017	9	1	960	NA	NA
6006	2017	barley	3/11/2017	9	1	0	7.23	38.98
6006	2017	barley	3/11/2017	9	1	0	7.19	38.98
6006	2017	barley	3/11/2017	9	1	160	NA	NA
6006	2017	barley	3/11/2017	9	1	290	NA	NA
6006	2017	barley	3/11/2017	9	1	0	7.16	38.98
6006	2017	barley	3/11/2017	9	1	0	7.22	39.04
6006	2017	barley	3/11/2017	9	1	730	NA	NA
6006	2017	barley	3/11/2017	9	1	0	7.15	39.1
6006	2017	barley	3/11/2017	9	1	2310	NA	NA
6006	2017	barley	3/11/2017	9	1	0	7.11	39.13
6006	2017	barley	3/11/2017	10	2	0	7.09	39.13
6006	2017	barley	3/11/2017	10	2	0	7	39.07
6006	2017	barley	3/11/2017	10	2	0	6.96	39.1
6006	2017	barley	3/11/2017	10	2	0	6.94	39.16
6006	2017	barley	3/11/2017	10	2	0	6.9	39.22
6006	2017	barley	3/11/2017	10	2	0	6.97	39.25
6006	2017	barley	3/11/2017	11	3	0	6.97	39.31
6006	2017	barley	3/11/2017	11	3	0	6.83	39.43
6006	2017	barley	3/11/2017	11	3	0	6.83	39.49
6006	2017	barley	3/11/2017	11	3	0	6.82	39.52
6006	2017	barley	3/11/2017	11	3	0	6.79	39.52
6006	2017	barley	3/11/2017	11	3	0	6.82	39.46
6006	2017	barley	3/11/2017	11	3	1000	NA	NA
6006	2017	barley	3/11/2017	12	4	0	6.78	39.52
6006	2017	barley	3/11/2017	12	4	0	6.72	36.25
6006	2017	barley	3/11/2017	12	4	490	NA	NA
6006	2017	barley	3/11/2017	12	4	0	6.64	35.96
6006	2017	barley	3/11/2017	12	4	560	NA	NA
6006	2017	barley	3/11/2017	12	4	0	6.57	37.59
6006	2017	barley	3/11/2017	12	4	130	NA	NA
6006	2017	barley	3/11/2017	12	4	780	NA	NA
6006	2017	barley	3/11/2017	12	4	0	6.57	38.23
6006	2017	barley	3/11/2017	12	4	0	6.49	38.47
6006	2017	barley	3/11/2017	12	4	110	NA	NA
6006	2017	barley	3/11/2017	13	5	210	NA	NA
6006	2017	barley	3/11/2017	13	5	0	6.46	38.62
6006	2017	barley	3/11/2017	13	5	190	NA	NA
6006	2017	barley	3/11/2017	13	5	0	6.43	38.74
6006	2017	barley	3/11/2017	13	5	0	6.36	37.09
6006	2017	barley	3/11/2017	13	5	0	6.29	37.7
6006	2017	barley	3/11/2017	13	5	0	6.28	38.56
6006	2017	barley	3/11/2017	13	5	0	6.31	38.89
6006	2017	barley	3/11/2017	14	6	0	6.25	38.98
6006	2017	barley	3/11/2017	14	6	0	6.31	39.07
6006	2017	barley	3/11/2017	14	6	0	6.21	39.19
6006	2017	barley	3/11/2017	14	6	0	6.26	39.31
6006	2017	barley	3/11/2017	14	6	0	6.24	39.4
6006	2017	barley	3/11/2017	14	6	0	6.22	39.46
6006	2017	barley	3/11/2017	15	7	0	6.2	39.52
6006	2017	barley	3/11/2017	15	7	0	6.25	39.52
6006	2017	barley	3/11/2017	15	7	0	6.16	39.61
6006	2017	barley	3/11/2017	15	7	150	NA	NA
6006	2017	barley	3/11/2017	15	7	0	6.13	39.61
6006	2017	barley	3/11/2017	15	7	40	NA	NA
6006	2017	barley	3/11/2017	15	7	0	6.11	39.64
6006	2017	barley	3/11/2017	15	7	0	6.16	39.67
6006	2017	barley	3/11/2017	16	8	0	6.21	39.25
6006	2017	barley	3/11/2017	16	8	0	6.22	37.35
[truncated: 795,267 more rows]
